# Supplementary material for: BMPR2 affects valve development via ECM–receptor interaction in zebrafish
Source: Front Cell Dev Biol. 2026 Mar 23;14:1652622. doi: 10.3389/fcell.2026.1652622 (PMC13050836; doi:10.3389/fcell.2026.1652622)
Supplement: Supplementary file 1 [file Table1.xlsx]

## Sheet: Table S1 GuiderRNA sequence
Table S1 The sequence of GuiderRNA
Primer name	Sequence
bmpr2a-sgRNA-F1	tgGAAATTAATACGACTCACTATAGGtcctgctgttcagatcccggGTTTTAGAGCTAGAAATAGC
bmpr2a-sgRNA-F2	tgGAAATTAATACGACTCACTATAGGtggaaggggctgtgaatctgGTTTTAGAGCTAGAAATAGC
bmpr2b-sgRNA-F1	tgGAAATTAATACGACTCACTATAGGagatcccggtgcgaaatggcGTTTTAGAGCTAGAAATAGC
bmpr2b-sgRNA-F2	tgGAAATTAATACGACTCACTATAGgatccgctacatggcgccggGTTTTAGAGCTAGAAATAGC
gRNA-R	aaGCACCGACTCGGTGCCACT
Lowercase letters represent target site sequences; uppercase letters represent homologous sequences on pUC57-sgRNA plasmids

## Sheet: Table S2 primers
	Forward primer	Reverse primer
Primers for genetype identification
bmpr2a	TGTAGCAATTGTGGCGTCTTG	CCAGACCCAGTGCATAAACATC
bmpr2b	GAGTAGTGTCAAAAGGACAGCATT	TCCCAGTAGATGAGGCCGAT
Primers for qRT-PCR
bmpr2a	GGCTCGTGTGTGATCAGTGA	CCACTTGTTTCAGCGCAGAC
bmpr2b	GCCTATCTGCACACTGAGCT	TTCCTCTTCTCCAGGCCGTA
cdh1	CCTCCCTACGACTCTCTGCT	CCTCCTCCATACATGTCCGC
myl9a	TCTCCGAGATCTGCTGACCA	TCGTCCTTGTCTTTGGCTCC
gapdh	GAGGCTTCTCACAAACGAGGA	TGGCCACGATCTCCACTTTC
nppa	TCTGACAGCAACATGGCCAA	CCCAAAACAGCCAGACAAGC
tnnc1a	TGTCTCCGTCCCTCATCAGT	TGTCTCCGTCCCTCATCAGT
cmlc1	CTCAAGAGCCAAGGACCAGG	TTCTTGTCCGGCCATCAGAC
has2	AAAGAGCTGCTCCAAGATGAGAT	CAGGGAGCGTTTCATGTTCC
myl7	GGGAAAACTGCTCAAAGAGGC	TGGGTCTGTGCCATTAAGCT
myl9b	CCTCAGAGAGCCACGTCAAA	CCGCTCTCCAAACATGGTGA
cdh17	TCCTGAAGAAGAAACCCTCAAGT	TAGTGCAGTTACAAATACGCACATC
cdh2	CACTCAACCCAAACAGGTGC	GGAGTTCTCCAGCACGTTGA
vim	TCATTAAGCCTGCGAGAGTCC	ACAGACCGCTCTAATGTGGC
fn1a	AGCACGCTTCTTTGCACTTG	CATGACAGCGGTTCGCAATG
fn1b	TTCTGTCACGCAAGATGTGC	GGCCGGACGTAACAACTGTA
emilin1a	TCAGAGGTGAACAAGGACCTC	GAAGTATCGCCCCCTCACTG
lamb2	CAGGGTTACACAGGTCCACG	AGTCTGGCCCTTCAGTGTTG
klf2a	ATGCTGGGAGAACAGGTGGA	CATTCTGTAGTCGCCTGCCA
tpb	GAATCGTGTTCTGGAGCCCT	CCGGGTCTGAGTTGATCTCG
vtna	TATGTCGTATCAAGGCTCGTGG	GACAAAACTCTGACCTGCGG
vtnb	TCTTTGCCTTCAGAGGCGATT	GTTGATGCGGGTGAAAGCAG
ambp	ACAGATTCAGCGGGCGAG	TCTGGCTCCGACTTACATGC
itga1	GAACTTGTTAAGAATGCTGCCGAT	GGCCTCTTTCCTTGCGGT
vcanb	TCAGGAACTGGAAAAATAAGTTTGA	CAGCACCAGAAAACGACACG
snai2	CTGGAGAGTCCAACAGTGTTTAT	TATGGGATTGTACGCCACCG
aggf1	ACATGGACCGAGACGGATTATTA	TTCTGCCGTTGTCCCCTGTT
cspg4	AGCTCTGGAAGAACAAAGGTGT	CCGGCGTACTTCGTAGACAA
nfatc1	TCATAGGCACGGCAGATGAC	TCCAGCGCAGTCGATTATGG
Primers for ISH
fn1b-ISH	ATGACCCGTGAGTCAGTAA	taatacgactcactatagggCTTGGTGCCCTGAGTTCTGAT
klf2a-ISH	CTAGTCAGGCCTGCTTTCCC	taatacgactcactatagggAACTTCCACCCACAGCCTTC
has2-ISH	ACAAGGCAGCCACGTACATT	taatacgactcactatagggTAATGGGCGTCTCGGTCAAG
nfatc1-ISH	ACTTCCAAACATCCGGTCCC	taatacgactcactatagggAGCACGGTGATGAGACTTGG
The lowercase presented T7 promoter sequences

## Sheet: Table S3 the VEEN gene set
Gene ID	Gene Name	Gene Description	GO ID	GO Term	GO Description	KO ID	KO Name	Pathway ID	Pathway Definition
ENSDARG00000059227	fabp1b.1	fatty acid binding protein 1b, tandem duplicate 1 [Source:NCBI gene;Acc:554095]	GO:0015908;;GO:0033993;;GO:0005737;;GO:0005829;;GO:0005634;;GO:0008289;;GO:0005504	biological_process;;biological_process;;cellular_component;;cellular_component;;cellular_component;;molecular_function;;molecular_function;;	BP:fatty acid transport;;BP:response to lipid;;CC:cytoplasm;;CC:cytosol;;CC:nucleus;;MF:lipid binding;;MF:fatty acid binding;;	K08750;K08755	FABP1, L-FABP;FABP6	dre03320	PPAR signaling pathway
ENSDARG00000070918	si:ch211-284e20.8	si:ch211-284e20.8 [Source:ZFIN;Acc:ZDB-GENE-050208-451]	GO:0005576;;GO:0004869;;GO:0004866	cellular_component;;molecular_function;;molecular_function;;	CC:extracellular region;;MF:cysteine-type endopeptidase inhibitor activity;;MF:endopeptidase inhibitor activity;;	K23410;K23409	HRG;AHSG, FETUA	------	------
ENSDARG00000087651	ctslb	cathepsin Lb [Source:ZFIN;Acc:ZDB-GENE-980526-285]	GO:2001235;;GO:0051603;;GO:0006955;;GO:0006508;;GO:0005615;;GO:0005576;;GO:0008656;;GO:0004197;;GO:0008234	biological_process;;biological_process;;biological_process;;biological_process;;cellular_component;;cellular_component;;molecular_function;;molecular_function;;molecular_function;;	BP:positive regulation of apoptotic signaling pathway;;BP:proteolysis involved in cellular protein catabolic process;;BP:immune response;;BP:proteolysis;;CC:extracellular space;;CC:extracellular region;;MF:cysteine-type endopeptidase activator activity involved in apoptotic process;;MF:cysteine-type endopeptidase activity;;MF:cysteine-type peptidase activity;;	------	------	dre04210;;dre04145;;dre04140;;dre04142	Apoptosis;;Phagosome;;Autophagy - animal;;Lysosome
ENSDARG00000091127	klf15	Kruppel-like factor 15 [Source:ZFIN;Acc:ZDB-GENE-030131-7844]	GO:0006357;;GO:0000978;;GO:0000981	biological_process;;molecular_function;;molecular_function;;	BP:regulation of transcription from RNA polymerase II promoter;;MF:RNA polymerase II core promoter proximal region sequence-specific DNA binding;;MF:RNA polymerase II transcription factor activity, sequence-specific DNA binding;;	K09210	KLF15	------	------
ENSDARG00000073789	zmp:0000000735	zmp:0000000735 [Source:ZFIN;Acc:ZDB-GENE-130530-738]	GO:0005737;;GO:0005515	cellular_component;;molecular_function;;	CC:cytoplasm;;MF:protein binding;;	K23949	SAMD9, SAMD9L	------	------
ENSDARG00000055504	si:ch211-212k18.7	si:ch211-212k18.7 [Source:ZFIN;Acc:ZDB-GENE-030131-1312]	GO:0072594;;GO:0005737;;GO:0043231;;GO:0016020;;GO:0005764;;GO:0005765;;GO:0005886;;GO:0005768;;GO:0031902;;GO:0010008	biological_process;;cellular_component;;cellular_component;;cellular_component;;cellular_component;;cellular_component;;cellular_component;;cellular_component;;cellular_component;;cellular_component;;	BP:establishment of protein localization to organelle;;CC:cytoplasm;;CC:intracellular membrane-bounded organelle;;CC:membrane;;CC:lysosome;;CC:lysosomal membrane;;CC:plasma membrane;;CC:endosome;;CC:late endosome membrane;;CC:endosome membrane;;	K06501	CD68	dre04145;;dre04140;;dre04142	Phagosome;;Autophagy - animal;;Lysosome
ENSDARG00000015654	ca15a	carbonic anhydrase XVa [Source:ZFIN;Acc:ZDB-GENE-070424-7]	GO:0098719;;GO:0006885;;GO:0006730;;GO:0006814;;GO:0009897;;GO:0005886;;GO:0046872;;GO:0008270;;GO:0004089;;GO:0016829	biological_process;;biological_process;;biological_process;;biological_process;;cellular_component;;cellular_component;;molecular_function;;molecular_function;;molecular_function;;molecular_function;;	BP:sodium ion import across plasma membrane;;BP:regulation of pH;;BP:one-carbon metabolic process;;BP:sodium ion transport;;CC:external side of plasma membrane;;CC:plasma membrane;;MF:metal ion binding;;MF:zinc ion binding;;MF:carbonate dehydratase activity;;MF:lyase activity;;	K18246	CA4	dre00910	Nitrogen metabolism
ENSDARG00000116139	cdx1b	caudal type homeobox 1 b [Source:ZFIN;Acc:ZDB-GENE-070615-29]	GO:0060575;;GO:0048565;;GO:0031016;;GO:0001889;;GO:0007275;;GO:0001706;;GO:0009948;;GO:0030855;;GO:0009887;;GO:0030154;;GO:0045893;;GO:0035462;;GO:0050673;;GO:0006355;;GO:0006357;;GO:0048546;;GO:0005634;;GO:0003677;;GO:0043565;;GO:0000981;;GO:1990841;;GO:0003700;;GO:0000977	biological_process;;biological_process;;biological_process;;biological_process;;biological_process;;biological_process;;biological_process;;biological_process;;biological_process;;biological_process;;biological_process;;biological_process;;biological_process;;biological_process;;biological_process;;biological_process;;cellular_component;;molecular_function;;molecular_function;;molecular_function;…	BP:intestinal epithelial cell differentiation;;BP:digestive tract development;;BP:pancreas development;;BP:liver development;;BP:multicellular organism development;;BP:endoderm formation;;BP:anterior/posterior axis specification;;BP:epithelial cell differentiation;;BP:animal organ morphogenesis;;BP:cell differentiation;;BP:positive regulation of transcription, DNA-templated;;BP:determination of l…	K09312	CDX1_4	------	------
ENSDARG00000092044	si:dkey-22f5.9	si:dkey-22f5.9 [Source:ZFIN;Acc:ZDB-GENE-091204-260]	GO:0042742;;GO:0005576	biological_process;;cellular_component;;	BP:defense response to bacterium;;CC:extracellular region;;	K25433	LEAP2	------	------
ENSDARG00000086218	nkd3	NKD inhibitor of WNT signaling pathway 3 [Source:ZFIN;Acc:ZDB-GENE-060503-63]	GO:0070121	biological_process;;	BP:Kupffer's vesicle development;;	------	------	------	------
ENSDARG00000079123	ikbkb	inhibitor of nuclear factor kappa B kinase subunit beta [Source:ZFIN;Acc:ZDB-GENE-071115-2]	GO:0006468;;GO:0033209;;GO:0016310;;GO:0045944;;GO:0043588;;GO:0032465;;GO:0005737;;GO:0005634;;GO:0008385;;GO:0016301;;GO:0004674;;GO:0005515;;GO:0004672;;GO:0008384;;GO:0005524	biological_process;;biological_process;;biological_process;;biological_process;;biological_process;;biological_process;;cellular_component;;cellular_component;;cellular_component;;molecular_function;;molecular_function;;molecular_function;;molecular_function;;molecular_function;;molecular_function;;	BP:protein phosphorylation;;BP:tumor necrosis factor-mediated signaling pathway;;BP:phosphorylation;;BP:positive regulation of transcription from RNA polymerase II promoter;;BP:skin development;;BP:regulation of cytokinesis;;CC:cytoplasm;;CC:nucleus;;CC:IkappaB kinase complex;;MF:kinase activity;;MF:protein serine/threonine kinase activity;;MF:protein binding;;MF:protein kinase activity;;MF:Ikapp…	K07209	IKBKB, IKKB	dre04625;;dre04621;;dre04620;;dre04010;;dre04622;;dre04210;;dre04910;;dre04623;;dre04920;;dre05132;;dre04068;;dre05168;;dre04136;;dre04140;;dre04137;;dre04150	C-type lectin receptor signaling pathway;;NOD-like receptor signaling pathway;;Toll-like receptor signaling pathway;;MAPK signaling pathway;;RIG-I-like receptor signaling pathway;;Apoptosis;;Insulin signaling pathway;;Cytosolic DNA-sensing pathway;;Adipocytokine signaling pathway;;Salmonella infection;;FoxO signaling pathway;;Herpes simplex virus 1 infection;;Autophagy - other;;Autophagy - animal…
ENSDARG00000109375	CT573256.2	-	GO:0006396;;GO:0005730	biological_process;;cellular_component;;	BP:RNA processing;;CC:nucleolus;;	------	------	------	------
ENSDARG00000002968	a1cf	apobec1 complementation factor [Source:ZFIN;Acc:ZDB-GENE-060824-3]	GO:0016556;;GO:0030895;;GO:0003727;;GO:0003723;;GO:0003676	biological_process;;cellular_component;;molecular_function;;molecular_function;;molecular_function;;	BP:mRNA modification;;CC:apolipoprotein B mRNA editing enzyme complex;;MF:single-stranded RNA binding;;MF:RNA binding;;MF:nucleic acid binding;;	K25082;K24978;K13160;K25083	RBM46;A1CF;SYNCRIP, HNRNPQ;RBM47	------	------
ENSDARG00000104483	gipc1	GIPC PDZ domain containing family, member 1 [Source:ZFIN;Acc:ZDB-GENE-060726-1]	GO:0048844;;GO:0000165;;GO:0001946;;GO:0001525;;GO:0002040;;GO:0004707;;GO:0005515	biological_process;;biological_process;;biological_process;;biological_process;;biological_process;;molecular_function;;molecular_function;;	BP:artery morphogenesis;;BP:MAPK cascade;;BP:lymphangiogenesis;;BP:angiogenesis;;BP:sprouting angiogenesis;;MF:MAP kinase activity;;MF:protein binding;;	K20056	GIPC, SEMCAP	------	------
ENSDARG00000036041	f2	coagulation factor II (thrombin) [Source:ZFIN;Acc:ZDB-GENE-030131-4606]	GO:0007596;;GO:0006953;;GO:0006508;;GO:0030194;;GO:0030168;;GO:0005615;;GO:0062023;;GO:0005576;;GO:0004252;;GO:0005509;;GO:0008236	biological_process;;biological_process;;biological_process;;biological_process;;biological_process;;cellular_component;;cellular_component;;cellular_component;;molecular_function;;molecular_function;;molecular_function;;	BP:blood coagulation;;BP:acute-phase response;;BP:proteolysis;;BP:positive regulation of blood coagulation;;BP:platelet activation;;CC:extracellular space;;CC:collagen-containing extracellular matrix;;CC:extracellular region;;MF:serine-type endopeptidase activity;;MF:calcium ion binding;;MF:serine-type peptidase activity;;	K01313	F2	dre04080;;dre04810	Neuroactive ligand-receptor interaction;;Regulation of actin cytoskeleton
ENSDARG00000011821	plod2	procollagen-lysine, 2-oxoglutarate 5-dioxygenase 2 [Source:ZFIN;Acc:ZDB-GENE-070326-1]	GO:0048741;;GO:0032964;;GO:0001501;;GO:0030199;;GO:0030903;;GO:0005581;;GO:0016020;;GO:0005789;;GO:0005783;;GO:0031418;;GO:0016705;;GO:0051213;;GO:0046872;;GO:0005506;;GO:0016491;;GO:0008475	biological_process;;biological_process;;biological_process;;biological_process;;biological_process;;cellular_component;;cellular_component;;cellular_component;;cellular_component;;molecular_function;;molecular_function;;molecular_function;;molecular_function;;molecular_function;;molecular_function;;molecular_function;;	BP:skeletal muscle fiber development;;BP:collagen biosynthetic process;;BP:skeletal system development;;BP:collagen fibril organization;;BP:notochord development;;CC:collagen trimer;;CC:membrane;;CC:endoplasmic reticulum membrane;;CC:endoplasmic reticulum;;MF:L-ascorbic acid binding;;MF:oxidoreductase activity, acting on paired donors, with incorporation or reduction of molecular oxygen;;MF:dioxy…	K13645	PLOD2	dre00310;;dre00514	Lysine degradation;;Other types of O-glycan biosynthesis
ENSDARG00000051912	hpxb	hemopexin b [Source:ZFIN;Acc:ZDB-GENE-060929-800]	------	------	------	K18977	HPX	------	------
ENSDARG00000041119	ceacam1	CEA cell adhesion molecule 1 [Source:ZFIN;Acc:ZDB-GENE-010724-14]	------	------	------	K06499	CEACAM, CD66	dre04514	Cell adhesion molecules
ENSDARG00000016319	c9	complement component 9 [Source:ZFIN;Acc:ZDB-GENE-050522-442]	GO:0045087;;GO:0071391;;GO:0031640;;GO:0006956;;GO:0042742;;GO:0006955;;GO:0006958;;GO:0006957;;GO:0005615;;GO:0005576;;GO:0005579;;GO:0005515	biological_process;;biological_process;;biological_process;;biological_process;;biological_process;;biological_process;;biological_process;;biological_process;;cellular_component;;cellular_component;;cellular_component;;molecular_function;;	BP:innate immune response;;BP:cellular response to estrogen stimulus;;BP:killing of cells of other organism;;BP:complement activation;;BP:defense response to bacterium;;BP:immune response;;BP:complement activation, classical pathway;;BP:complement activation, alternative pathway;;CC:extracellular space;;CC:extracellular region;;CC:membrane attack complex;;MF:protein binding;;	K04000	C9	dre04810	Regulation of actin cytoskeleton
ENSDARG00000102981	cyp2k16	cytochrome P450, family 2, subfamily K, polypeptide16 [Source:ZFIN;Acc:ZDB-GENE-041010-37]	GO:0006082;;GO:0006805;;GO:0005737;;GO:0016020;;GO:0043231;;GO:0004497;;GO:0020037;;GO:0016705;;GO:0016712;;GO:0005506	biological_process;;biological_process;;cellular_component;;cellular_component;;cellular_component;;molecular_function;;molecular_function;;molecular_function;;molecular_function;;molecular_function;;	BP:organic acid metabolic process;;BP:xenobiotic metabolic process;;CC:cytoplasm;;CC:membrane;;CC:intracellular membrane-bounded organelle;;MF:monooxygenase activity;;MF:heme binding;;MF:oxidoreductase activity, acting on paired donors, with incorporation or reduction of molecular oxygen;;MF:oxidoreductase activity, acting on paired donors, with incorporation or reduction of molecular oxygen, red…	K17854	CYP2K	------	------
ENSDARG00000087645	znf1064	zinc finger protein 1064 [Source:ZFIN;Acc:ZDB-GENE-110913-175]	GO:0006357;;GO:0005634;;GO:0000977;;GO:0000981	biological_process;;cellular_component;;molecular_function;;molecular_function;;	BP:regulation of transcription from RNA polymerase II promoter;;CC:nucleus;;MF:RNA polymerase II regulatory region sequence-specific DNA binding;;MF:RNA polymerase II transcription factor activity, sequence-specific DNA binding;;	------	------	------	------
ENSDARG00000055416	serpinb1	serpin peptidase inhibitor, clade B (ovalbumin), member 1 [Source:ZFIN;Acc:ZDB-GENE-040718-400]	GO:0005615;;GO:0004867	cellular_component;;molecular_function;;	CC:extracellular space;;MF:serine-type endopeptidase inhibitor activity;;	K13963	SERPINB	------	------
ENSDARG00000117361	FO818704.2	-	------	------	------	K24066	SYNPO2	dre04530	Tight junction
ENSDARG00000038296	tmem86b	transmembrane protein 86B [Source:ZFIN;Acc:ZDB-GENE-060825-132]	GO:0016021;;GO:0016020;;GO:0016787	cellular_component;;cellular_component;;molecular_function;;	CC:integral component of membrane;;CC:membrane;;MF:hydrolase activity;;	K18575	TMEM86B	dre00565	Ether lipid metabolism
ENSDARG00000007412	slc2a1b	solute carrier family 2 member 1b [Source:ZFIN;Acc:ZDB-GENE-090915-1]	GO:0070837;;GO:0046323;;GO:0032868;;GO:0008643;;GO:0002040;;GO:0055085;;GO:0016324;;GO:0016021;;GO:0016020;;GO:0016323;;GO:0001917;;GO:0005355;;GO:0055056;;GO:0022857	biological_process;;biological_process;;biological_process;;biological_process;;biological_process;;biological_process;;cellular_component;;cellular_component;;cellular_component;;cellular_component;;cellular_component;;molecular_function;;molecular_function;;molecular_function;;	BP:dehydroascorbic acid transport;;BP:glucose import;;BP:response to insulin;;BP:carbohydrate transport;;BP:sprouting angiogenesis;;BP:transmembrane transport;;CC:apical plasma membrane;;CC:integral component of membrane;;CC:membrane;;CC:basolateral plasma membrane;;CC:photoreceptor inner segment;;MF:glucose transmembrane transporter activity;;MF:D-glucose transmembrane transporter activity;;MF:t…	K07299	SLC2A1, GLUT1	dre04920	Adipocytokine signaling pathway
ENSDARG00000094952	si:ch211-74m13.1	si:ch211-74m13.1 [Source:ZFIN;Acc:ZDB-GENE-081104-12]	GO:0007155;;GO:0098609;;GO:0016020;;GO:0005886;;GO:0005178	biological_process;;biological_process;;cellular_component;;cellular_component;;molecular_function;;	BP:cell adhesion;;BP:cell-cell adhesion;;CC:membrane;;CC:plasma membrane;;MF:integrin binding;;	------	------	------	------
ENSDARG00000097491	ugt1b1	UDP glucuronosyltransferase 1 family, polypeptide B1 [Source:ZFIN;Acc:ZDB-GENE-080227-10]	GO:0016020;;GO:0015020;;GO:0008194	cellular_component;;molecular_function;;molecular_function;;	CC:membrane;;MF:glucuronosyltransferase activity;;MF:UDP-glycosyltransferase activity;;	K00699	UGT	dre00140;;dre00053;;dre00830;;dre00040;;dre01240;;dre00860;;dre00980;;dre00982;;dre00983	Steroid hormone biosynthesis;;Ascorbate and aldarate metabolism;;Retinol metabolism;;Pentose and glucuronate interconversions;;Biosynthesis of cofactors;;Porphyrin metabolism;;Metabolism of xenobiotics by cytochrome P450;;Drug metabolism - cytochrome P450;;Drug metabolism - other enzymes
ENSDARG00000092170	apoc1	apolipoprotein C-I [Source:ZFIN;Acc:ZDB-GENE-030131-1074]	GO:0034447;;GO:0006641;;GO:0032375;;GO:0042074;;GO:0050995;;GO:0042157;;GO:0010916;;GO:0034361;;GO:0034364;;GO:0005576;;GO:0004859;;GO:0005504	biological_process;;biological_process;;biological_process;;biological_process;;biological_process;;biological_process;;biological_process;;cellular_component;;cellular_component;;cellular_component;;molecular_function;;molecular_function;;	BP:very-low-density lipoprotein particle clearance;;BP:triglyceride metabolic process;;BP:negative regulation of cholesterol transport;;BP:cell migration involved in gastrulation;;BP:negative regulation of lipid catabolic process;;BP:lipoprotein metabolic process;;BP:negative regulation of very-low-density lipoprotein particle clearance;;CC:very-low-density lipoprotein particle;;CC:high-density l…	K22286	APOC1	------	------
ENSDARG00000032816	tm7sf2	transmembrane 7 superfamily member 2 [Source:ZFIN;Acc:ZDB-GENE-041212-19]	GO:0016126;;GO:0006695;;GO:0005637;;GO:0016020;;GO:0016628;;GO:0050613	biological_process;;biological_process;;cellular_component;;cellular_component;;molecular_function;;molecular_function;;	BP:sterol biosynthetic process;;BP:cholesterol biosynthetic process;;CC:nuclear inner membrane;;CC:membrane;;MF:oxidoreductase activity, acting on the CH-CH group of donors, NAD or NADP as acceptor;;MF:delta14-sterol reductase activity;;	K00222	TM7SF2, ERG24	dre00100	Steroid biosynthesis
ENSDARG00000099032	FO818704.1	myozenin-2-like [Source:NCBI gene;Acc:108190739]	GO:0015629;;GO:0030018;;GO:0003779;;GO:0051373;;GO:0031433	cellular_component;;cellular_component;;molecular_function;;molecular_function;;molecular_function;;	CC:actin cytoskeleton;;CC:Z disc;;MF:actin binding;;MF:FATZ binding;;MF:telethonin binding;;	K26050	MYOZ	------	------
ENSDARG00000076848	zgc:112492	zgc:112492 [Source:ZFIN;Acc:ZDB-GENE-050417-143]	GO:0007155;;GO:0016020;;GO:0005576;;GO:0005044	biological_process;;cellular_component;;cellular_component;;molecular_function;;	BP:cell adhesion;;CC:membrane;;CC:extracellular region;;MF:scavenger receptor activity;;	K17300;K24808	LGALS3BP;BTBD17	------	------
ENSDARG00000076381	slc25a1b	slc25a1 solute carrier family 25 member 1b [Source:NCBI gene;Acc:795332]	GO:0006843;;GO:0007528;;GO:0055085;;GO:0016020;;GO:0005739;;GO:0005743;;GO:0015297;;GO:0071913;;GO:0015142	biological_process;;biological_process;;biological_process;;cellular_component;;cellular_component;;cellular_component;;molecular_function;;molecular_function;;molecular_function;;	BP:mitochondrial citrate transport;;BP:neuromuscular junction development;;BP:transmembrane transport;;CC:membrane;;CC:mitochondrion;;CC:mitochondrial inner membrane;;MF:antiporter activity;;MF:citrate secondary active transmembrane transporter activity;;MF:tricarboxylic acid transmembrane transporter activity;;	K15100	SLC25A1, CTP	------	------
ENSDARG00000020488	arhgap17a	Rho GTPase activating protein 17a [Source:ZFIN;Acc:ZDB-GENE-050417-56]	GO:0048468;;GO:0007165;;GO:0005737;;GO:0005096;;GO:0005515	biological_process;;biological_process;;cellular_component;;molecular_function;;molecular_function;;	BP:cell development;;BP:signal transduction;;CC:cytoplasm;;MF:GTPase activator activity;;MF:protein binding;;	K20638;K21067;K20652	ARHGAP17, RICH1;ARHGAP44, RICH2;SH3BP1, ARHGAP43	dre04530	Tight junction
ENSDARG00000102050	MCOLN3	mucolipin 3b [Source:NCBI gene;Acc:100001113]	GO:0005886;;GO:0010008;;GO:0005261	cellular_component;;cellular_component;;molecular_function;;	CC:plasma membrane;;CC:endosome membrane;;MF:cation channel activity;;	K04994	MCOLN3, TRPML3	dre04020;;dre04142	Calcium signaling pathway;;Lysosome
ENSDARG00000012694	c3a.1	complement component c3a, duplicate 1 [Source:ZFIN;Acc:ZDB-GENE-990415-35]	GO:0006956;;GO:0005576;;GO:0005615;;GO:0005515;;GO:0004866	biological_process;;cellular_component;;cellular_component;;molecular_function;;molecular_function;;	BP:complement activation;;CC:extracellular region;;CC:extracellular space;;MF:protein binding;;MF:endopeptidase inhibitor activity;;	K03990	C3	dre04145;;dre04080;;dre05168	Phagosome;;Neuroactive ligand-receptor interaction;;Herpes simplex virus 1 infection
ENSDARG00000103759	fahd2a	fumarylacetoacetate hydrolase domain containing 2A [Source:ZFIN;Acc:ZDB-GENE-040426-2499]	GO:0003824;;GO:0016787	molecular_function;;molecular_function;;	MF:catalytic activity;;MF:hydrolase activity;;	K01557	FAHD1	dre00350	Tyrosine metabolism
ENSDARG00000019096	myl7	myosin, light chain 7, regulatory [Source:ZFIN;Acc:ZDB-GENE-991019-3]	GO:0048738;;GO:0055015;;GO:0055004;;GO:0055005;;GO:0060047;;GO:0045823;;GO:0045214;;GO:0060038;;GO:0005737;;GO:0030016;;GO:0005509;;GO:0046872	biological_process;;biological_process;;biological_process;;biological_process;;biological_process;;biological_process;;biological_process;;biological_process;;cellular_component;;cellular_component;;molecular_function;;molecular_function;;	BP:cardiac muscle tissue development;;BP:ventricular cardiac muscle cell development;;BP:atrial cardiac myofibril assembly;;BP:ventricular cardiac myofibril assembly;;BP:heart contraction;;BP:positive regulation of heart contraction;;BP:sarcomere organization;;BP:cardiac muscle cell proliferation;;CC:cytoplasm;;CC:myofibril;;MF:calcium ion binding;;MF:metal ion binding;;	K12754	MYL7	dre04371;;dre04510;;dre05132;;dre04814;;dre04810;;dre04530;;dre04520;;dre04261;;dre04260	Apelin signaling pathway;;Focal adhesion;;Salmonella infection;;Motor proteins;;Regulation of actin cytoskeleton;;Tight junction;;Adherens junction;;Adrenergic signaling in cardiomyocytes;;Cardiac muscle contraction
ENSDARG00000078479	mocs1	molybdenum cofactor synthesis 1 [Source:ZFIN;Acc:ZDB-GENE-130215-1]	GO:0006777;;GO:0019008;;GO:0051539;;GO:0051536;;GO:0003824;;GO:0061799;;GO:0061798;;GO:0046872;;GO:0016829;;GO:0005525	biological_process;;cellular_component;;molecular_function;;molecular_function;;molecular_function;;molecular_function;;molecular_function;;molecular_function;;molecular_function;;molecular_function;;	BP:Mo-molybdopterin cofactor biosynthetic process;;CC:molybdopterin synthase complex;;MF:4 iron, 4 sulfur cluster binding;;MF:iron-sulfur cluster binding;;MF:catalytic activity;;MF:cyclic pyranopterin monophosphate synthase activity;;MF:GTP 3',8'-cyclase activity;;MF:metal ion binding;;MF:lyase activity;;MF:GTP binding;;	K20967	MOCS1	dre01240;;dre00790	Biosynthesis of cofactors;;Folate biosynthesis
ENSDARG00000095378	gdf10a	growth differentiation factor 10a [Source:ZFIN;Acc:ZDB-GENE-090312-17]	GO:0045669;;GO:0005576;;GO:0005615;;GO:0005125;;GO:0008083	biological_process;;cellular_component;;cellular_component;;molecular_function;;molecular_function;;	BP:positive regulation of osteoblast differentiation;;CC:extracellular region;;CC:extracellular space;;MF:cytokine activity;;MF:growth factor activity;;	K05496	BMP3	dre04350;;dre04060	TGF-beta signaling pathway;;Cytokine-cytokine receptor interaction
ENSDARG00000041960	si:ch211-173a9.6	si:ch211-173a9.6 [Source:ZFIN;Acc:ZDB-GENE-030131-4623]	------	------	------	K25447	OLFM4	------	------
ENSDARG00000043279	aqp12	aquaporin 12 [Source:ZFIN;Acc:ZDB-GENE-040718-310]	GO:0071391;;GO:0055085;;GO:0005737;;GO:0016020;;GO:0015267	biological_process;;biological_process;;cellular_component;;cellular_component;;molecular_function;;	BP:cellular response to estrogen stimulus;;BP:transmembrane transport;;CC:cytoplasm;;CC:membrane;;MF:channel activity;;	K09871	AQP12	------	------
ENSDARG00000086418	si:ch211-236p5.3	si:ch211-236p5.3 [Source:ZFIN;Acc:ZDB-GENE-081028-31]	GO:0035556;;GO:0005515	biological_process;;molecular_function;;	BP:intracellular signal transduction;;MF:protein binding;;	K22614	NLRC3, NOD3	------	------
ENSDARG00000045089	si:ch211-270n8.1	si:ch211-270n8.1 [Source:ZFIN;Acc:ZDB-GENE-081107-34]	GO:0005576;;GO:0046872	cellular_component;;molecular_function;;	CC:extracellular region;;MF:metal ion binding;;	K16143	CRP	------	------
ENSDARG00000017821	gata5	GATA binding protein 5 [Source:ZFIN;Acc:ZDB-GENE-980526-340]	GO:0007492;;GO:0031016;;GO:0060972;;GO:0001889;;GO:0001706;;GO:0000122;;GO:0055007;;GO:0010467;;GO:0048538;;GO:0030878;;GO:0010468;;GO:0048618;;GO:0007507;;GO:0003007;;GO:0045893;;GO:0003143;;GO:0045165;;GO:0070121;;GO:0048738;;GO:0006355;;GO:0006357;;GO:0045944;;GO:0030099;;GO:0043011;;GO:0060975;;GO:0005634;;GO:0008270;;GO:0003677;;GO:0043565;;GO:0046872;;GO:0000981;;GO:0003700;;GO:0000978	biological_process;;biological_process;;biological_process;;biological_process;;biological_process;;biological_process;;biological_process;;biological_process;;biological_process;;biological_process;;biological_process;;biological_process;;biological_process;;biological_process;;biological_process;;biological_process;;biological_process;;biological_process;;biological_process;;biological_process;…	BP:endoderm development;;BP:pancreas development;;BP:left/right pattern formation;;BP:liver development;;BP:endoderm formation;;BP:negative regulation of transcription from RNA polymerase II promoter;;BP:cardiac muscle cell differentiation;;BP:gene expression;;BP:thymus development;;BP:thyroid gland development;;BP:regulation of gene expression;;BP:post-embryonic foregut morphogenesis;;BP:heart d…	K17896	GATA5	dre04218;;dre04530	Cellular senescence;;Tight junction
ENSDARG00000022372	kng1	kininogen 1 [Source:ZFIN;Acc:ZDB-GENE-041010-56]	GO:1904888;;GO:0007204;;GO:0030195;;GO:0005576;;GO:0004869	biological_process;;biological_process;;biological_process;;cellular_component;;molecular_function;;	BP:cranial skeletal system development;;BP:positive regulation of cytosolic calcium ion concentration;;BP:negative regulation of blood coagulation;;CC:extracellular region;;MF:cysteine-type endopeptidase inhibitor activity;;	K03898	KNG, BK	dre04080;;dre04810	Neuroactive ligand-receptor interaction;;Regulation of actin cytoskeleton
ENSDARG00000082850	AL807389.1	-	GO:0006396;;GO:0005730	biological_process;;cellular_component;;	BP:RNA processing;;CC:nucleolus;;	------	------	------	------
ENSDARG00000071601	pvalb9	parvalbumin 9 [Source:ZFIN;Acc:ZDB-GENE-030805-4]	GO:0005737;;GO:0005509	cellular_component;;molecular_function;;	CC:cytoplasm;;MF:calcium ion binding;;	K23926;K23925	PVALB;OCM	------	------
ENSDARG00000092071	si:ch211-117n7.6	si:ch211-117n7.6 [Source:ZFIN;Acc:ZDB-GENE-060503-474]	GO:0006660;;GO:0052651;;GO:0005789;;GO:0004622;;GO:0047372	biological_process;;biological_process;;cellular_component;;molecular_function;;molecular_function;;	BP:phosphatidylserine catabolic process;;BP:monoacylglycerol catabolic process;;CC:endoplasmic reticulum membrane;;MF:lysophospholipase activity;;MF:acylglycerol lipase activity;;	K24083;K13704;K01076	ABHD13;ABHD12;ABHD17	------	------
ENSDARG00000055493	hic1	hypermethylated in cancer 1 [Source:ZFIN;Acc:ZDB-GENE-040713-2]	GO:0008630;;GO:0000122;;GO:0006357;;GO:0005634;;GO:0003700;;GO:0005515;;GO:0003677;;GO:0000981	biological_process;;biological_process;;biological_process;;cellular_component;;molecular_function;;molecular_function;;molecular_function;;molecular_function;;	BP:intrinsic apoptotic signaling pathway in response to DNA damage;;BP:negative regulation of transcription from RNA polymerase II promoter;;BP:regulation of transcription from RNA polymerase II promoter;;CC:nucleus;;MF:transcription factor activity, sequence-specific DNA binding;;MF:protein binding;;MF:DNA binding;;MF:RNA polymerase II transcription factor activity, sequence-specific DNA binding…	K10495;K23196;K24384	ZBTB8;ZBTB18_42;HIC	------	------
ENSDARG00000056587	cyp2r1	cytochrome P450, family 2, subfamily R, polypeptide 1 [Source:ZFIN;Acc:ZDB-GENE-110114-1]	GO:0016020;;GO:0004497;;GO:0016705;;GO:0005506;;GO:0020037	cellular_component;;molecular_function;;molecular_function;;molecular_function;;molecular_function;;	CC:membrane;;MF:monooxygenase activity;;MF:oxidoreductase activity, acting on paired donors, with incorporation or reduction of molecular oxygen;;MF:iron ion binding;;MF:heme binding;;	K07419	CYP2R1	dre00591;;dre00590;;dre00100	Linoleic acid metabolism;;Arachidonic acid metabolism;;Steroid biosynthesis
ENSDARG00000015662	pla2g12b	phospholipase A2, group XIIB [Source:ZFIN;Acc:ZDB-GENE-040426-2771]	GO:0006644;;GO:0070328;;GO:0050482;;GO:0016042;;GO:0042632;;GO:0005576;;GO:0005509;;GO:0004623	biological_process;;biological_process;;biological_process;;biological_process;;biological_process;;cellular_component;;molecular_function;;molecular_function;;	BP:phospholipid metabolic process;;BP:triglyceride homeostasis;;BP:arachidonic acid secretion;;BP:lipid catabolic process;;BP:cholesterol homeostasis;;CC:extracellular region;;MF:calcium ion binding;;MF:phospholipase A2 activity;;	K01047	PLA2G, SPLA2	dre00592;;dre00591;;dre00590;;dre00564;;dre00565;;dre04270	alpha-Linolenic acid metabolism;;Linoleic acid metabolism;;Arachidonic acid metabolism;;Glycerophospholipid metabolism;;Ether lipid metabolism;;Vascular smooth muscle contraction
ENSDARG00000087956	she	Src homology 2 domain containing E [Source:ZFIN;Acc:ZDB-GENE-090915-6]	GO:0001784	molecular_function;;	MF:phosphotyrosine binding;;	K08887;K06619;K23697	ABL2;ABL1;SHB_D_E_F	dre04110;;dre04012	Cell cycle;;ErbB signaling pathway
ENSDARG00000038258	proca	protein C (inactivator of coagulation factors Va and VIIIa), a [Source:ZFIN;Acc:ZDB-GENE-060824-5]	GO:0048513;;GO:0007596;;GO:0006508;;GO:0005615;;GO:0005576;;GO:0004252;;GO:0005509	biological_process;;biological_process;;biological_process;;cellular_component;;cellular_component;;molecular_function;;molecular_function;;	BP:animal organ development;;BP:blood coagulation;;BP:proteolysis;;CC:extracellular space;;CC:extracellular region;;MF:serine-type endopeptidase activity;;MF:calcium ion binding;;	K01314;K01320;K01321;K01344	F10;F7;F9;PROC	------	------
ENSDARG00000034862	f7	coagulation factor VII [Source:ZFIN;Acc:ZDB-GENE-010814-1]	GO:0048856;;GO:0072378;;GO:0007596;;GO:0006508;;GO:0005615;;GO:0005576;;GO:0004252;;GO:0005509	biological_process;;biological_process;;biological_process;;biological_process;;cellular_component;;cellular_component;;molecular_function;;molecular_function;;	BP:anatomical structure development;;BP:blood coagulation, fibrin clot formation;;BP:blood coagulation;;BP:proteolysis;;CC:extracellular space;;CC:extracellular region;;MF:serine-type endopeptidase activity;;MF:calcium ion binding;;	K01320	F7	------	------
ENSDARG00000037281	fgg	fibrinogen gamma chain [Source:ZFIN;Acc:ZDB-GENE-040426-1998]	GO:0051258;;GO:0007599;;GO:0072378;;GO:0007596;;GO:0007160;;GO:0070527;;GO:0030168;;GO:0005615;;GO:0062023;;GO:0005577;;GO:0005576;;GO:0110165;;GO:0005102	biological_process;;biological_process;;biological_process;;biological_process;;biological_process;;biological_process;;biological_process;;cellular_component;;cellular_component;;cellular_component;;cellular_component;;cellular_component;;molecular_function;;	BP:protein polymerization;;BP:hemostasis;;BP:blood coagulation, fibrin clot formation;;BP:blood coagulation;;BP:cell-matrix adhesion;;BP:platelet aggregation;;BP:platelet activation;;CC:extracellular space;;CC:collagen-containing extracellular matrix;;CC:fibrinogen complex;;CC:extracellular region;;CC:cellular anatomical entity;;MF:receptor binding;;	K03905	FGG	------	------
ENSDARG00000006288	prdm5	PR domain containing 5 [Source:ZFIN;Acc:ZDB-GENE-040708-1]	GO:0048701;;GO:0048703;;GO:0048702;;GO:2000050;;GO:0006355;;GO:0045892;;GO:0032259;;GO:0060828;;GO:0005634;;GO:0003700;;GO:0000976;;GO:0000977;;GO:0005515;;GO:0008168	biological_process;;biological_process;;biological_process;;biological_process;;biological_process;;biological_process;;biological_process;;biological_process;;cellular_component;;molecular_function;;molecular_function;;molecular_function;;molecular_function;;molecular_function;;	BP:embryonic cranial skeleton morphogenesis;;BP:embryonic viscerocranium morphogenesis;;BP:embryonic neurocranium morphogenesis;;BP:regulation of non-canonical Wnt signaling pathway;;BP:regulation of transcription, DNA-templated;;BP:negative regulation of transcription, DNA-templated;;BP:methylation;;BP:regulation of canonical Wnt signaling pathway;;CC:nucleus;;MF:transcription factor activity, s…	K24501;K24255;K11432;K22534	PRDM1;PRDM12;PRDM2, RIZ;PRDM5	dre00310;;dre04010	Lysine degradation;;MAPK signaling pathway
ENSDARG00000104404	b4galt1l	DP-Gal:betaGlcNAc beta 1,4- galactosyltransferase, polypeptide 1, like [Source:ZFIN;Acc:ZDB-GENE-061013-84]	GO:0005975;;GO:0006486;;GO:0006487;;GO:0005794;;GO:0016020;;GO:0000139;;GO:0032580;;GO:0008092;;GO:0016740;;GO:0004461;;GO:0016757;;GO:0003831;;GO:0046872	biological_process;;biological_process;;biological_process;;cellular_component;;cellular_component;;cellular_component;;cellular_component;;molecular_function;;molecular_function;;molecular_function;;molecular_function;;molecular_function;;molecular_function;;	BP:carbohydrate metabolic process;;BP:protein glycosylation;;BP:protein N-linked glycosylation;;CC:Golgi apparatus;;CC:membrane;;CC:Golgi membrane;;CC:Golgi cisterna membrane;;MF:cytoskeletal protein binding;;MF:transferase activity;;MF:lactose synthase activity;;MF:transferase activity, transferring glycosyl groups;;MF:beta-N-acetylglucosaminylglycopeptide beta-1,4-galactosyltransferase activity…	K07966	B4GALT1	dre00601;;dre00600;;dre00052;;dre00533;;dre00513;;dre00510;;dre00515;;dre00514	Glycosphingolipid biosynthesis - lacto and neolacto series;;Sphingolipid metabolism;;Galactose metabolism;;Glycosaminoglycan biosynthesis - keratan sulfate;;Various types of N-glycan biosynthesis;;N-Glycan biosynthesis;;Mannose type O-glycan biosynthesis;;Other types of O-glycan biosynthesis
ENSDARG00000099252	ipcef1	interaction protein for cytohesin exchange factors 1 [Source:ZFIN;Acc:ZDB-GENE-060929-172]	GO:0009966;;GO:0016310;;GO:0016020;;GO:0005737;;GO:0016301	biological_process;;biological_process;;cellular_component;;cellular_component;;molecular_function;;	BP:regulation of signal transduction;;BP:phosphorylation;;CC:membrane;;CC:cytoplasm;;MF:kinase activity;;	K17536;K23783;K23795	CNKSR2, CNK2, KSR2;CNKSR1, CNK1;IPCEF1	------	------
ENSDARG00000089806	si:dkey-239j18.3	si:dkey-239j18.3 [Source:ZFIN;Acc:ZDB-GENE-121214-39]	GO:2001235;;GO:0051603;;GO:0006955;;GO:0006508;;GO:0005576;;GO:0005615;;GO:0008656;;GO:0004197;;GO:0008234	biological_process;;biological_process;;biological_process;;biological_process;;cellular_component;;cellular_component;;molecular_function;;molecular_function;;molecular_function;;	BP:positive regulation of apoptotic signaling pathway;;BP:proteolysis involved in cellular protein catabolic process;;BP:immune response;;BP:proteolysis;;CC:extracellular region;;CC:extracellular space;;MF:cysteine-type endopeptidase activator activity involved in apoptotic process;;MF:cysteine-type endopeptidase activity;;MF:cysteine-type peptidase activity;;	K01365	CTSL	dre04210;;dre04145;;dre04140;;dre04142	Apoptosis;;Phagosome;;Autophagy - animal;;Lysosome
ENSDARG00000062632	duox	dual oxidase [Source:ZFIN;Acc:ZDB-GENE-091117-14]	GO:0042446;;GO:0006590;;GO:0006979;;GO:0016324;;GO:0020037;;GO:0016174;;GO:0005509;;GO:0004601;;GO:0016491	biological_process;;biological_process;;biological_process;;cellular_component;;molecular_function;;molecular_function;;molecular_function;;molecular_function;;molecular_function;;	BP:hormone biosynthetic process;;BP:thyroid hormone generation;;BP:response to oxidative stress;;CC:apical plasma membrane;;MF:heme binding;;MF:NA;;MF:calcium ion binding;;MF:peroxidase activity;;MF:oxidoreductase activity;;	K13411	DUOX, THOX	dre04145;;dre04621;;dre04216;;dre04217	Phagosome;;NOD-like receptor signaling pathway;;Ferroptosis;;Necroptosis
ENSDARG00000035652	sat1a.1	spermidine/spermine N1-acetyltransferase 1a, duplicate 1 [Source:NCBI gene;Acc:565700]	GO:0032918;;GO:0009447;;GO:0019809;;GO:0016407;;GO:0016747;;GO:0005515;;GO:0004145	biological_process;;biological_process;;molecular_function;;molecular_function;;molecular_function;;molecular_function;;molecular_function;;	BP:spermidine acetylation;;BP:putrescine catabolic process;;MF:spermidine binding;;MF:acetyltransferase activity;;MF:transferase activity, transferring acyl groups other than amino-acyl groups;;MF:protein binding;;MF:diamine N-acetyltransferase activity;;	K00657	speG, SAT	dre00330;;dre04216	Arginine and proline metabolism;;Ferroptosis
ENSDARG00000055370	zgc:163121	zgc:163121 [Source:ZFIN;Acc:ZDB-GENE-070424-80]	GO:0009449;;GO:0019752;;GO:0005737;;GO:0005575;;GO:0016829;;GO:0016830;;GO:0016831;;GO:0004351;;GO:0003824;;GO:0030170	biological_process;;biological_process;;cellular_component;;cellular_component;;molecular_function;;molecular_function;;molecular_function;;molecular_function;;molecular_function;;molecular_function;;	BP:gamma-aminobutyric acid biosynthetic process;;BP:carboxylic acid metabolic process;;CC:cytoplasm;;CC:cellular_component;;MF:lyase activity;;MF:carbon-carbon lyase activity;;MF:carboxy-lyase activity;;MF:glutamate decarboxylase activity;;MF:catalytic activity;;MF:pyridoxal phosphate binding;;	K01580	E4.1.1.15, gadB, gadA, GAD	dre00250;;dre00430;;dre00770;;dre00650;;dre00410	Alanine, aspartate and glutamate metabolism;;Taurine and hypotaurine metabolism;;Pantothenate and CoA biosynthesis;;Butanoate metabolism;;beta-Alanine metabolism
ENSDARG00000090850	serpina1l	serine (or cysteine) proteinase inhibitor, clade A (alpha-1 antiproteinase, antitrypsin), member 1, like [Source:ZFIN;Acc:ZDB-GENE-040721-3]	GO:0005615;;GO:0004867	cellular_component;;molecular_function;;	CC:extracellular space;;MF:serine-type endopeptidase inhibitor activity;;	K04525	SERPINA	------	------
ENSDARG00000104654	leap2	liver-expressed antimicrobial peptide 2 [Source:ZFIN;Acc:ZDB-GENE-081022-131]	GO:0042742;;GO:0061844;;GO:0005576;;GO:0003674	biological_process;;biological_process;;cellular_component;;molecular_function;;	BP:defense response to bacterium;;BP:antimicrobial humoral immune response mediated by antimicrobial peptide;;CC:extracellular region;;MF:molecular_function;;	K25433;K22190	LEAP2;MS4A3S	------	------
ENSDARG00000113599	hbbe1.1	hemoglobin beta embryonic-1.1 [Source:ZFIN;Acc:ZDB-GENE-030616-7]	GO:0098869;;GO:0042744;;GO:0015671;;GO:0005833;;GO:0031838;;GO:0005344;;GO:0019825;;GO:0020037;;GO:0043177;;GO:0046872	biological_process;;biological_process;;biological_process;;cellular_component;;cellular_component;;molecular_function;;molecular_function;;molecular_function;;molecular_function;;molecular_function;;	BP:cellular oxidant detoxification;;BP:hydrogen peroxide catabolic process;;BP:oxygen transport;;CC:hemoglobin complex;;CC:haptoglobin-hemoglobin complex;;MF:oxygen transporter activity;;MF:oxygen binding;;MF:heme binding;;MF:organic acid binding;;MF:metal ion binding;;	K13825;K13823	HBE;HBB	------	------
ENSDARG00000103589	gata6	GATA binding protein 6 [Source:ZFIN;Acc:ZDB-GENE-000622-1]	GO:0045165;;GO:0048565;;GO:0000122;;GO:0030099;;GO:0045944;;GO:0003007;;GO:0006355;;GO:0006357;;GO:0001889;;GO:0030855;;GO:0060975;;GO:0045893;;GO:0005634;;GO:0043565;;GO:0003700;;GO:0008270;;GO:0003677;;GO:0000978;;GO:0046872;;GO:0000981	biological_process;;biological_process;;biological_process;;biological_process;;biological_process;;biological_process;;biological_process;;biological_process;;biological_process;;biological_process;;biological_process;;biological_process;;cellular_component;;molecular_function;;molecular_function;;molecular_function;;molecular_function;;molecular_function;;molecular_function;;molecular_function;;	BP:cell fate commitment;;BP:digestive tract development;;BP:negative regulation of transcription from RNA polymerase II promoter;;BP:myeloid cell differentiation;;BP:positive regulation of transcription from RNA polymerase II promoter;;BP:heart morphogenesis;;BP:regulation of transcription, DNA-templated;;BP:regulation of transcription from RNA polymerase II promoter;;BP:liver development;;BP:epi…	K17897	GATA6	dre04218;;dre04530	Cellular senescence;;Tight junction
ENSDARG00000070603	hspa12a	heat shock protein 12A [Source:ZFIN;Acc:ZDB-GENE-031001-1]	------	------	------	------	------	------	------
ENSDARG00000038207	aldh4a1	aldehyde dehydrogenase 4 family, member A1 [Source:NCBI gene;Acc:394133]	GO:0010133;;GO:0005759;;GO:0003842;;GO:0016620;;GO:0016491	biological_process;;cellular_component;;molecular_function;;molecular_function;;molecular_function;;	BP:proline catabolic process to glutamate;;CC:mitochondrial matrix;;MF:1-pyrroline-5-carboxylate dehydrogenase activity;;MF:oxidoreductase activity, acting on the aldehyde or oxo group of donors, NAD or NADP as acceptor;;MF:oxidoreductase activity;;	K00294	E1.2.1.88	dre00071;;dre00561;;dre00053;;dre00310;;dre00250;;dre00330;;dre00280;;dre00010;;dre00830;;dre00380;;dre00620;;dre00340;;dre00410	Fatty acid degradation;;Glycerolipid metabolism;;Ascorbate and aldarate metabolism;;Lysine degradation;;Alanine, aspartate and glutamate metabolism;;Arginine and proline metabolism;;Valine, leucine and isoleucine degradation;;Glycolysis / Gluconeogenesis;;Retinol metabolism;;Tryptophan metabolism;;Pyruvate metabolism;;Histidine metabolism;;beta-Alanine metabolism
ENSDARG00000045153	slc16a8	solute carrier family 16 member 8 [Source:ZFIN;Acc:ZDB-GENE-121128-1]	GO:0015718;;GO:0055085;;GO:0016021;;GO:0016020;;GO:0005887;;GO:0015129;;GO:0008028;;GO:0022857	biological_process;;biological_process;;cellular_component;;cellular_component;;cellular_component;;molecular_function;;molecular_function;;molecular_function;;	BP:monocarboxylic acid transport;;BP:transmembrane transport;;CC:integral component of membrane;;CC:membrane;;CC:integral component of plasma membrane;;MF:lactate transmembrane transporter activity;;MF:monocarboxylic acid transmembrane transporter activity;;MF:transmembrane transporter activity;;	K08185	SLC16A8	------	------
ENSDARG00000023724	cdc42se1	CDC42 small effector 1 [Source:NCBI gene;Acc:791998]	GO:0035023;;GO:0008360;;GO:0021555;;GO:0005856;;GO:0005737;;GO:0005886;;GO:0031267	biological_process;;biological_process;;biological_process;;cellular_component;;cellular_component;;cellular_component;;molecular_function;;	BP:regulation of Rho protein signal transduction;;BP:regulation of cell shape;;BP:midbrain-hindbrain boundary morphogenesis;;CC:cytoskeleton;;CC:cytoplasm;;CC:plasma membrane;;MF:small GTPase binding;;	------	------	------	------
ENSDARG00000021208	serpind1	serpin peptidase inhibitor, clade D (heparin cofactor), member 1 [Source:ZFIN;Acc:ZDB-GENE-030711-2]	GO:0007596;;GO:0005615;;GO:0004867	biological_process;;cellular_component;;molecular_function;;	BP:blood coagulation;;CC:extracellular space;;MF:serine-type endopeptidase inhibitor activity;;	K03912	SERPIND1, HCF2	------	------
ENSDARG00000055752	npas4a	neuronal PAS domain protein 4a [Source:NCBI gene;Acc:724016]	GO:0007614;;GO:0006357;;GO:0007616;;GO:0035176;;GO:0001568;;GO:0030154;;GO:0007612;;GO:0032228;;GO:0060080;;GO:0048167;;GO:0045944;;GO:0030900;;GO:0060079;;GO:1904862;;GO:0045893;;GO:0098794;;GO:0005634;;GO:0000977;;GO:0046983;;GO:0000978;;GO:0000981	biological_process;;biological_process;;biological_process;;biological_process;;biological_process;;biological_process;;biological_process;;biological_process;;biological_process;;biological_process;;biological_process;;biological_process;;biological_process;;biological_process;;biological_process;;cellular_component;;cellular_component;;molecular_function;;molecular_function;;molecular_function;…	BP:short-term memory;;BP:regulation of transcription from RNA polymerase II promoter;;BP:long-term memory;;BP:social behavior;;BP:blood vessel development;;BP:cell differentiation;;BP:learning;;BP:regulation of synaptic transmission, GABAergic;;BP:inhibitory postsynaptic potential;;BP:regulation of synaptic plasticity;;BP:positive regulation of transcription from RNA polymerase II promoter;;BP:fo…	K09095;K26457	HIF2A, EPAS1;NPAS4	------	------
ENSDARG00000063518	zgc:153913	zgc:153913 [Source:ZFIN;Acc:ZDB-GENE-061103-397]	GO:0004180;;GO:0005515	molecular_function;;molecular_function;;	MF:carboxypeptidase activity;;MF:protein binding;;	K13023	CPN2	------	------
ENSDARG00000014031	abcc2	ATP-binding cassette, sub-family C (CFTR/MRP), member 2 [Source:ZFIN;Acc:ZDB-GENE-040426-1523]	GO:0055085;;GO:0016021;;GO:0016324;;GO:0005887;;GO:0005886;;GO:0042626;;GO:0016887;;GO:0008514;;GO:0140359;;GO:0022857;;GO:0005524	biological_process;;cellular_component;;cellular_component;;cellular_component;;cellular_component;;molecular_function;;molecular_function;;molecular_function;;molecular_function;;molecular_function;;molecular_function;;	BP:transmembrane transport;;CC:integral component of membrane;;CC:apical plasma membrane;;CC:integral component of plasma membrane;;CC:plasma membrane;;MF:ATPase activity, coupled to transmembrane movement of substances;;MF:ATPase activity;;MF:organic anion transmembrane transporter activity;;MF:ABC-type transmembrane transporter activity;;MF:transmembrane transporter activity;;MF:ATP binding;;	K05666	ABCC2	dre02010	ABC transporters
ENSDARG00000027087	tgfb2	transforming growth factor, beta 2 [Source:ZFIN;Acc:ZDB-GENE-030723-3]	GO:0042127;;GO:0009888;;GO:0060021;;GO:0009790;;GO:0051781;;GO:0042221;;GO:0061056;;GO:0007179;;GO:0005615;;GO:0005125;;GO:0005160;;GO:0008083	biological_process;;biological_process;;biological_process;;biological_process;;biological_process;;biological_process;;biological_process;;biological_process;;cellular_component;;molecular_function;;molecular_function;;molecular_function;;	BP:regulation of cell proliferation;;BP:tissue development;;BP:palate development;;BP:embryo development;;BP:positive regulation of cell division;;BP:response to chemical;;BP:sclerotome development;;BP:transforming growth factor beta receptor signaling pathway;;CC:extracellular space;;MF:cytokine activity;;MF:transforming growth factor beta receptor binding;;MF:growth factor activity;;	K13376	TGFB2	dre04218;;dre04110;;dre04010;;dre04672;;dre04068;;dre04350;;dre04060	Cellular senescence;;Cell cycle;;MAPK signaling pathway;;Intestinal immune network for IgA production;;FoxO signaling pathway;;TGF-beta signaling pathway;;Cytokine-cytokine receptor interaction
ENSDARG00000075016	apobb.2	apolipoprotein Bb, tandem duplicate 2 [Source:ZFIN;Acc:ZDB-GENE-070705-554]	GO:0006869;;GO:0005319	biological_process;;molecular_function;;	BP:lipid transport;;MF:lipid transporter activity;;	K14462	APOB	------	------
ENSDARG00000042630	hebp2	heme binding protein 2 [Source:ZFIN;Acc:ZDB-GENE-040426-914]	GO:0005737;;GO:0110165;;GO:0020037	cellular_component;;cellular_component;;molecular_function;;	CC:cytoplasm;;CC:cellular anatomical entity;;MF:heme binding;;	------	------	------	------
ENSDARG00000061383	serpinf2b	serpin peptidase inhibitor, clade F (alpha-2 antiplasmin, pigment epithelium derived factor), member 2b [Source:ZFIN;Acc:ZDB-GENE-061215-114]	GO:0051918;;GO:0005615;;GO:0004867	biological_process;;cellular_component;;molecular_function;;	BP:negative regulation of fibrinolysis;;CC:extracellular space;;MF:serine-type endopeptidase inhibitor activity;;	K03983	SERPINF2, AAP	------	------
ENSDARG00000078227	cspg4	chondroitin sulfate proteoglycan 4 [Source:ZFIN;Acc:ZDB-GENE-050519-1]	GO:0016020	cellular_component;;	CC:membrane;;	K08115	CSPG4	dre04512	ECM-receptor interaction
ENSDARG00000069828	si:ch211-117n7.7	si:ch211-117n7.7 [Source:ZFIN;Acc:ZDB-GENE-060503-569]	GO:0052651;;GO:0006660;;GO:0016020;;GO:0005789;;GO:0004622;;GO:0047372	biological_process;;biological_process;;cellular_component;;cellular_component;;molecular_function;;molecular_function;;	BP:monoacylglycerol catabolic process;;BP:phosphatidylserine catabolic process;;CC:membrane;;CC:endoplasmic reticulum membrane;;MF:lysophospholipase activity;;MF:acylglycerol lipase activity;;	K24083;K13704;K01076	ABHD13;ABHD12;ABHD17	------	------
ENSDARG00000040907	gcgb	glucagon b [Source:ZFIN;Acc:ZDB-GENE-040712-2]	GO:0042594;;GO:0007165;;GO:0005576;;GO:0005179;;GO:0031769	biological_process;;biological_process;;cellular_component;;molecular_function;;molecular_function;;	BP:response to starvation;;BP:signal transduction;;CC:extracellular region;;MF:hormone activity;;MF:glucagon receptor binding;;	K05259	GCG	dre04080	Neuroactive ligand-receptor interaction
ENSDARG00000102026	gpsm2l	G protein signaling modulator 2, like [Source:ZFIN;Acc:ZDB-GENE-041010-223]	GO:0000132;;GO:0005938;;GO:0005092;;GO:0030695;;GO:0001965;;GO:0005515	biological_process;;cellular_component;;molecular_function;;molecular_function;;molecular_function;;molecular_function;;	BP:establishment of mitotic spindle orientation;;CC:cell cortex;;MF:GDP-dissociation inhibitor activity;;MF:GTPase regulator activity;;MF:G-protein alpha-subunit binding;;MF:protein binding;;	K24936;K15837;K15839	TTC28;GPSM2;GPSM1, AGS3	------	------
ENSDARG00000070050	sfrp2	secreted frizzled-related protein 2 [Source:ZFIN;Acc:ZDB-GENE-061013-293]	GO:0030154;;GO:0016055;;GO:0060070;;GO:0035567;;GO:0005615;;GO:0005576;;GO:0005515;;GO:0017147	biological_process;;biological_process;;biological_process;;biological_process;;cellular_component;;cellular_component;;molecular_function;;molecular_function;;	BP:cell differentiation;;BP:Wnt signaling pathway;;BP:canonical Wnt signaling pathway;;BP:non-canonical Wnt signaling pathway;;CC:extracellular space;;CC:extracellular region;;MF:protein binding;;MF:Wnt-protein binding;;	K02176	SFRP2	dre04310	Wnt signaling pathway
ENSDARG00000051939	pcxb	pyruvate carboxylase b [Source:ZFIN;Acc:ZDB-GENE-000831-1]	GO:0071704;;GO:0046686;;GO:0006090;;GO:0006094;;GO:0005737;;GO:0046872;;GO:0004736;;GO:0000166;;GO:0003824;;GO:0016874;;GO:0005524	biological_process;;biological_process;;biological_process;;biological_process;;cellular_component;;molecular_function;;molecular_function;;molecular_function;;molecular_function;;molecular_function;;molecular_function;;	BP:organic substance metabolic process;;BP:response to cadmium ion;;BP:pyruvate metabolic process;;BP:gluconeogenesis;;CC:cytoplasm;;MF:metal ion binding;;MF:pyruvate carboxylase activity;;MF:nucleotide binding;;MF:catalytic activity;;MF:ligase activity;;MF:ATP binding;;	K01958	PC, pyc	dre00061;;dre00630;;dre04910;;dre00280;;dre00620;;dre00020;;dre00640	Fatty acid biosynthesis;;Glyoxylate and dicarboxylate metabolism;;Insulin signaling pathway;;Valine, leucine and isoleucine degradation;;Pyruvate metabolism;;Citrate cycle (TCA cycle);;Propanoate metabolism
ENSDARG00000098162	zgc:77748	zgc:77748 [Source:ZFIN;Acc:ZDB-GENE-040426-1864]	GO:0016020	cellular_component;;	CC:membrane;;	------	------	------	------
ENSDARG00000053625	anxa2b	annexin A2b [Source:ZFIN;Acc:ZDB-GENE-030131-1089]	GO:0070588;;GO:0005737;;GO:0016020;;GO:0005604;;GO:0005615;;GO:0005634;;GO:0005576;;GO:0005886;;GO:0062023;;GO:0031982;;GO:0005262;;GO:0019834;;GO:0008092;;GO:0005544;;GO:0005546;;GO:0046790;;GO:0004859;;GO:0005509;;GO:0002020;;GO:0001786	biological_process;;cellular_component;;cellular_component;;cellular_component;;cellular_component;;cellular_component;;cellular_component;;cellular_component;;cellular_component;;cellular_component;;molecular_function;;molecular_function;;molecular_function;;molecular_function;;molecular_function;;molecular_function;;molecular_function;;molecular_function;;molecular_function;;molecular_function;;	BP:calcium ion transmembrane transport;;CC:cytoplasm;;CC:membrane;;CC:basement membrane;;CC:extracellular space;;CC:nucleus;;CC:extracellular region;;CC:plasma membrane;;CC:collagen-containing extracellular matrix;;CC:vesicle;;MF:calcium channel activity;;MF:phospholipase A2 inhibitor activity;;MF:cytoskeletal protein binding;;MF:calcium-dependent phospholipid binding;;MF:phosphatidylinositol-4,5…	K17095;K17091;K17092;K17093	ANXA7_11;ANXA1;ANXA2;ANXA4	dre05132	Salmonella infection
ENSDARG00000041490	afp4	antifreeze protein type IV [Source:ZFIN;Acc:ZDB-GENE-030131-5217]	GO:0042157;;GO:0006869;;GO:0016020;;GO:0005576;;GO:0008289	biological_process;;biological_process;;cellular_component;;cellular_component;;molecular_function;;	BP:lipoprotein metabolic process;;BP:lipid transport;;CC:membrane;;CC:extracellular region;;MF:lipid binding;;	K08758	APOA2	dre03320	PPAR signaling pathway
ENSDARG00000095072	ctslb	cathepsin Lb [Source:ZFIN;Acc:ZDB-GENE-980526-285]	GO:2001235;;GO:0051603;;GO:0006915;;GO:0006955;;GO:0006508;;GO:0005615;;GO:0005576;;GO:0016787;;GO:0004197;;GO:0008656;;GO:0008233;;GO:0008234	biological_process;;biological_process;;biological_process;;biological_process;;biological_process;;cellular_component;;cellular_component;;molecular_function;;molecular_function;;molecular_function;;molecular_function;;molecular_function;;	BP:positive regulation of apoptotic signaling pathway;;BP:proteolysis involved in cellular protein catabolic process;;BP:apoptotic process;;BP:immune response;;BP:proteolysis;;CC:extracellular space;;CC:extracellular region;;MF:hydrolase activity;;MF:cysteine-type endopeptidase activity;;MF:cysteine-type endopeptidase activator activity involved in apoptotic process;;MF:peptidase activity;;MF:cys…	K01365	CTSL	dre04210;;dre04145;;dre04140;;dre04142	Apoptosis;;Phagosome;;Autophagy - animal;;Lysosome
ENSDARG00000021494	hnf4a	hepatocyte nuclear factor 4, alpha [Source:ZFIN;Acc:ZDB-GENE-030131-1077]	GO:0009617;;GO:0030154;;GO:0031018;;GO:1990798;;GO:0003323;;GO:0048856;;GO:0050796;;GO:0055088;;GO:0006355;;GO:0045944;;GO:0070365;;GO:0006351;;GO:0005634;;GO:0043565;;GO:0003700;;GO:0008270;;GO:0000978;;GO:0004879	biological_process;;biological_process;;biological_process;;biological_process;;biological_process;;biological_process;;biological_process;;biological_process;;biological_process;;biological_process;;biological_process;;biological_process;;cellular_component;;molecular_function;;molecular_function;;molecular_function;;molecular_function;;molecular_function;;	BP:response to bacterium;;BP:cell differentiation;;BP:endocrine pancreas development;;BP:pancreas regeneration;;BP:type B pancreatic cell development;;BP:anatomical structure development;;BP:regulation of insulin secretion;;BP:lipid homeostasis;;BP:regulation of transcription, DNA-templated;;BP:positive regulation of transcription from RNA polymerase II promoter;;BP:hepatocyte differentiation;;BP…	K07292	NR2A1, HNF4A	dre03320;;dre04920	PPAR signaling pathway;;Adipocytokine signaling pathway
ENSDARG00000104500	fyco1a	FYVE and coiled-coil domain containing 1a [Source:ZFIN;Acc:ZDB-GENE-110411-276]	GO:0072383;;GO:1901098;;GO:0005770;;GO:0005776;;GO:0005764;;GO:0046872	biological_process;;biological_process;;cellular_component;;cellular_component;;cellular_component;;molecular_function;;	BP:plus-end-directed vesicle transport along microtubule;;BP:positive regulation of autophagosome maturation;;CC:late endosome;;CC:autophagosome;;CC:lysosome;;MF:metal ion binding;;	K21954;K24787	FYCO1;RUNDC3	dre05132	Salmonella infection
ENSDARG00000013430	bhmt	betaine-homocysteine methyltransferase [Source:NCBI gene;Acc:322228]	GO:0032259;;GO:0003323;;GO:0006579;;GO:0071267;;GO:0055123;;GO:0009086;;GO:0005829;;GO:0008270;;GO:0047150;;GO:0008168	biological_process;;biological_process;;biological_process;;biological_process;;biological_process;;biological_process;;cellular_component;;molecular_function;;molecular_function;;molecular_function;;	BP:methylation;;BP:type B pancreatic cell development;;BP:amino-acid betaine catabolic process;;BP:L-methionine salvage;;BP:digestive system development;;BP:methionine biosynthetic process;;CC:cytosol;;MF:zinc ion binding;;MF:betaine-homocysteine S-methyltransferase activity;;MF:methyltransferase activity;;	K00544	BHMT	dre00260;;dre00450;;dre00670;;dre00270	Glycine, serine and threonine metabolism;;Selenocompound metabolism;;One carbon pool by folate;;Cysteine and methionine metabolism
ENSDARG00000055278	cfb	complement factor B [Source:ZFIN;Acc:ZDB-GENE-980526-487]	GO:0045087;;GO:0009617;;GO:0002376;;GO:0006956;;GO:0042742;;GO:0006955;;GO:0006508;;GO:0006958;;GO:0005601;;GO:0005576;;GO:0004252	biological_process;;biological_process;;biological_process;;biological_process;;biological_process;;biological_process;;biological_process;;biological_process;;cellular_component;;cellular_component;;molecular_function;;	BP:innate immune response;;BP:response to bacterium;;BP:immune system process;;BP:complement activation;;BP:defense response to bacterium;;BP:immune response;;BP:proteolysis;;BP:complement activation, classical pathway;;CC:classical-complement-pathway C3/C5 convertase complex;;CC:extracellular region;;MF:serine-type endopeptidase activity;;	K01335	CFB	------	------
ENSDARG00000021004	c5	complement component 5 [Source:ZFIN;Acc:ZDB-GENE-120510-2]	GO:0005576;;GO:0005615;;GO:0005515;;GO:0004866	cellular_component;;cellular_component;;molecular_function;;molecular_function;;	CC:extracellular region;;CC:extracellular space;;MF:protein binding;;MF:endopeptidase inhibitor activity;;	K03994	C5	dre04145;;dre04080;;dre04810;;dre05168	Phagosome;;Neuroactive ligand-receptor interaction;;Regulation of actin cytoskeleton;;Herpes simplex virus 1 infection
ENSDARG00000020364	fbp1b	fructose-1,6-bisphosphatase 1b [Source:ZFIN;Acc:ZDB-GENE-021206-11]	GO:0005975;;GO:0071391;;GO:0005986;;GO:0030388;;GO:0006000;;GO:0006002;;GO:0006094;;GO:0005737;;GO:0005829;;GO:0016787;;GO:0042132;;GO:0042578;;GO:0016791;;GO:0046872	biological_process;;biological_process;;biological_process;;biological_process;;biological_process;;biological_process;;biological_process;;cellular_component;;cellular_component;;molecular_function;;molecular_function;;molecular_function;;molecular_function;;molecular_function;;	BP:carbohydrate metabolic process;;BP:cellular response to estrogen stimulus;;BP:sucrose biosynthetic process;;BP:fructose 1,6-bisphosphate metabolic process;;BP:fructose metabolic process;;BP:fructose 6-phosphate metabolic process;;BP:gluconeogenesis;;CC:cytoplasm;;CC:cytosol;;MF:hydrolase activity;;MF:fructose 1,6-bisphosphate 1-phosphatase activity;;MF:phosphoric ester hydrolase activity;;MF:p…	K03841	FBP, fbp	dre00010;;dre04910;;dre00030;;dre00051	Glycolysis / Gluconeogenesis;;Insulin signaling pathway;;Pentose phosphate pathway;;Fructose and mannose metabolism
ENSDARG00000036776	aldh8a1	aldehyde dehydrogenase 8 family, member A1 [Source:NCBI gene;Acc:447801]	GO:0097053;;GO:0001889;;GO:0042573;;GO:0005737;;GO:0016620;;GO:0001758;;GO:0047102;;GO:0016491	biological_process;;biological_process;;biological_process;;cellular_component;;molecular_function;;molecular_function;;molecular_function;;molecular_function;;	BP:L-kynurenine catabolic process;;BP:liver development;;BP:retinoic acid metabolic process;;CC:cytoplasm;;MF:oxidoreductase activity, acting on the aldehyde or oxo group of donors, NAD or NADP as acceptor;;MF:retinal dehydrogenase activity;;MF:aminomuconate-semialdehyde dehydrogenase activity;;MF:oxidoreductase activity;;	K00128;K07249;K23234	ALDH;ALDH1A;ALDH8A1	dre00071;;dre00330;;dre00053;;dre00310;;dre00561;;dre00280;;dre00830;;dre00010;;dre01240;;dre00380;;dre00620;;dre00340;;dre00770;;dre00410	Fatty acid degradation;;Arginine and proline metabolism;;Ascorbate and aldarate metabolism;;Lysine degradation;;Glycerolipid metabolism;;Valine, leucine and isoleucine degradation;;Retinol metabolism;;Glycolysis / Gluconeogenesis;;Biosynthesis of cofactors;;Tryptophan metabolism;;Pyruvate metabolism;;Histidine metabolism;;Pantothenate and CoA biosynthesis;;beta-Alanine metabolism
ENSDARG00000104484	itgb1b	integrin, beta 1b [Source:ZFIN;Acc:ZDB-GENE-030909-10]	GO:0007368;;GO:0070121;;GO:0042074;;GO:0007229;;GO:0043114;;GO:0007160;;GO:0007219;;GO:0045214;;GO:0007155;;GO:0055013;;GO:0016477;;GO:0090674;;GO:0001568;;GO:0033627;;GO:0008305;;GO:0070161;;GO:0005886;;GO:0038023	biological_process;;biological_process;;biological_process;;biological_process;;biological_process;;biological_process;;biological_process;;biological_process;;biological_process;;biological_process;;biological_process;;biological_process;;biological_process;;biological_process;;cellular_component;;cellular_component;;cellular_component;;molecular_function;;	BP:determination of left/right symmetry;;BP:Kupffer's vesicle development;;BP:cell migration involved in gastrulation;;BP:integrin-mediated signaling pathway;;BP:regulation of vascular permeability;;BP:cell-matrix adhesion;;BP:Notch signaling pathway;;BP:sarcomere organization;;BP:cell adhesion;;BP:cardiac muscle cell development;;BP:cell migration;;BP:endothelial cell-matrix adhesion via fibrone…	K05719	ITGB1, CD29	dre04514;;dre04512;;dre04510;;dre03266;;dre04810;;dre05168;;dre04145;;dre04530	Cell adhesion molecules;;ECM-receptor interaction;;Focal adhesion;;Virion - Herpesvirus;;Regulation of actin cytoskeleton;;Herpes simplex virus 1 infection;;Phagosome;;Tight junction
ENSDARG00000079009	abca1b	ATP-binding cassette, sub-family A (ABC1), member 1B [Source:ZFIN;Acc:ZDB-GENE-030131-9826]	GO:0055085;;GO:0033700;;GO:0043231;;GO:0016021;;GO:0016020;;GO:0042626;;GO:0140359;;GO:0000166;;GO:0016887;;GO:0090554;;GO:0090556;;GO:0005524	biological_process;;biological_process;;cellular_component;;cellular_component;;cellular_component;;molecular_function;;molecular_function;;molecular_function;;molecular_function;;molecular_function;;molecular_function;;molecular_function;;	BP:transmembrane transport;;BP:phospholipid efflux;;CC:intracellular membrane-bounded organelle;;CC:integral component of membrane;;CC:membrane;;MF:ATPase activity, coupled to transmembrane movement of substances;;MF:ABC-type transmembrane transporter activity;;MF:nucleotide binding;;MF:ATPase activity;;MF:phosphatidylcholine-translocating ATPase activity;;MF:phosphatidylserine-translocating ATPa…	K05641	ABCA1	dre02010;;dre04142	ABC transporters;;Lysosome
ENSDARG00000114865	BX005399.11	E3 ubiquitin-protein ligase RBBP6-like [Source:NCBI gene;Acc:100535555]	GO:0016567;;GO:0006397;;GO:0005634;;GO:0008270;;GO:0046872;;GO:0061630	biological_process;;biological_process;;cellular_component;;molecular_function;;molecular_function;;molecular_function;;	BP:protein ubiquitination;;BP:mRNA processing;;CC:nucleus;;MF:zinc ion binding;;MF:metal ion binding;;MF:ubiquitin protein ligase activity;;	------	------	------	------
ENSDARG00000070168	sod3a	superoxide dismutase 3, extracellular a [Source:ZFIN;Acc:ZDB-GENE-050309-208]	GO:0019430;;GO:0006801;;GO:0004784;;GO:0005507;;GO:0046872	biological_process;;biological_process;;molecular_function;;molecular_function;;molecular_function;;	BP:removal of superoxide radicals;;BP:superoxide metabolic process;;MF:superoxide dismutase activity;;MF:copper ion binding;;MF:metal ion binding;;	K16627	SOD3	dre04146	Peroxisome
ENSDARG00000017400	klf1	Kruppel-like factor 1 (erythroid) [Source:ZFIN;Acc:ZDB-GENE-980526-55]	GO:0060038;;GO:0031100;;GO:0043697;;GO:0055007;;GO:0060319;;GO:0006357;;GO:0045214;;GO:0010628;;GO:0005737;;GO:0005634;;GO:0000785;;GO:0005829;;GO:0043565;;GO:0003700;;GO:0003677;;GO:0000978;;GO:0046872;;GO:0000981	biological_process;;biological_process;;biological_process;;biological_process;;biological_process;;biological_process;;biological_process;;biological_process;;cellular_component;;cellular_component;;cellular_component;;cellular_component;;molecular_function;;molecular_function;;molecular_function;;molecular_function;;molecular_function;;molecular_function;;	BP:cardiac muscle cell proliferation;;BP:animal organ regeneration;;BP:cell dedifferentiation;;BP:cardiac muscle cell differentiation;;BP:primitive erythrocyte differentiation;;BP:regulation of transcription from RNA polymerase II promoter;;BP:sarcomere organization;;BP:positive regulation of gene expression;;CC:cytoplasm;;CC:nucleus;;CC:chromatin;;CC:cytosol;;MF:sequence-specific DNA binding;;MF…	K09204	KLF1	dre04371;;dre04068	Apelin signaling pathway;;FoxO signaling pathway
ENSDARG00000070057	si:dkey-69o16.5	si:dkey-69o16.5 [Source:ZFIN;Acc:ZDB-GENE-081104-432]	GO:0006508;;GO:0008236	biological_process;;molecular_function;;	BP:proteolysis;;MF:serine-type peptidase activity;;	K05995	pepE	------	------
ENSDARG00000039173	ctslb	cathepsin Lb [Source:ZFIN;Acc:ZDB-GENE-980526-285]	GO:2001235;;GO:0051603;;GO:0006955;;GO:0006508;;GO:0005615;;GO:0005576;;GO:0008656;;GO:0004197;;GO:0008234	biological_process;;biological_process;;biological_process;;biological_process;;cellular_component;;cellular_component;;molecular_function;;molecular_function;;molecular_function;;	BP:positive regulation of apoptotic signaling pathway;;BP:proteolysis involved in cellular protein catabolic process;;BP:immune response;;BP:proteolysis;;CC:extracellular space;;CC:extracellular region;;MF:cysteine-type endopeptidase activator activity involved in apoptotic process;;MF:cysteine-type endopeptidase activity;;MF:cysteine-type peptidase activity;;	K01365	CTSL	dre04210;;dre04145;;dre04140;;dre04142	Apoptosis;;Phagosome;;Autophagy - animal;;Lysosome
ENSDARG00000097120	AL935115.1	-	GO:0003205;;GO:0072019;;GO:0009790;;GO:0001708;;GO:0060429;;GO:0035050;;GO:0048793;;GO:0006357;;GO:0072068;;GO:0009653;;GO:0060037;;GO:0045893;;GO:0005634;;GO:0003700;;GO:0000978;;GO:0000981	biological_process;;biological_process;;biological_process;;biological_process;;biological_process;;biological_process;;biological_process;;biological_process;;biological_process;;biological_process;;biological_process;;biological_process;;cellular_component;;molecular_function;;molecular_function;;molecular_function;;	BP:cardiac chamber development;;BP:proximal convoluted tubule development;;BP:embryo development;;BP:cell fate specification;;BP:epithelium development;;BP:embryonic heart tube development;;BP:pronephros development;;BP:regulation of transcription from RNA polymerase II promoter;;BP:late distal convoluted tubule development;;BP:anatomical structure morphogenesis;;BP:pharyngeal system development;…	K10176;K10177	TBX2;TBX3	------	------
ENSDARG00000090722	C20H6orf58	liver-enriched gene 1, tandem duplicate 1 [Source:NCBI gene;Acc:796447]	GO:0055123;;GO:0001889;;GO:1990402;;GO:0005576;;GO:0005615	biological_process;;biological_process;;biological_process;;cellular_component;;cellular_component;;	BP:digestive system development;;BP:liver development;;BP:embryonic liver development;;CC:extracellular region;;CC:extracellular space;;	K25384	LEG1	------	------
ENSDARG00000027744	gadd45ba	growth arrest and DNA-damage-inducible, beta a [Source:ZFIN;Acc:ZDB-GENE-040426-1971]	GO:0051726;;GO:1904633;;GO:0051597;;GO:0046686;;GO:0001756;;GO:0005737;;GO:0005634	biological_process;;biological_process;;biological_process;;biological_process;;biological_process;;cellular_component;;cellular_component;;	BP:regulation of cell cycle;;BP:regulation of glomerular visceral epithelial cell apoptotic process;;BP:response to methylmercury;;BP:response to cadmium ion;;BP:somitogenesis;;CC:cytoplasm;;CC:nucleus;;	K04402	GADD45	dre04218;;dre04110;;dre04010;;dre04115;;dre04210;;dre04068	Cellular senescence;;Cell cycle;;MAPK signaling pathway;;p53 signaling pathway;;Apoptosis;;FoxO signaling pathway
ENSDARG00000076308	pdp1	pyruvate dehyrogenase phosphatase catalytic subunit 1 [Source:ZFIN;Acc:ZDB-GENE-060810-70]	GO:0006470;;GO:0005739;;GO:0016787;;GO:0043169;;GO:0004722;;GO:0004721;;GO:0004741;;GO:0046872	biological_process;;cellular_component;;molecular_function;;molecular_function;;molecular_function;;molecular_function;;molecular_function;;molecular_function;;	BP:protein dephosphorylation;;CC:mitochondrion;;MF:hydrolase activity;;MF:cation binding;;MF:protein serine/threonine phosphatase activity;;MF:phosphoprotein phosphatase activity;;MF:[pyruvate dehydrogenas;;MF:metal ion binding;;	K01102	PDP	------	------
ENSDARG00000059053	slc13a4	solute carrier family 13 member 4 [Source:ZFIN;Acc:ZDB-GENE-070424-71]	GO:0055085;;GO:0016020;;GO:0022857;;GO:0015370	biological_process;;cellular_component;;molecular_function;;molecular_function;;	BP:transmembrane transport;;CC:membrane;;MF:transmembrane transporter activity;;MF:solut;;	K14444	SLC13A1_4	------	------
ENSDARG00000063634	hpse	heparanase [Source:ZFIN;Acc:ZDB-GENE-041111-200]	GO:0060055;;GO:0007160;;GO:0005615;;GO:0016020;;GO:0031012;;GO:0016798	biological_process;;biological_process;;cellular_component;;cellular_component;;cellular_component;;molecular_function;;	BP:angiogenesis involved in wound healing;;BP:cell-matrix adhesion;;CC:extracellular space;;CC:membrane;;CC:extracellular matrix;;MF:hydrolase activity, acting on glycosyl bonds;;	K07964	HPSE	dre00531	Glycosaminoglycan degradation
ENSDARG00000074306	ctslb	cathepsin Lb [Source:ZFIN;Acc:ZDB-GENE-980526-285]	GO:2001235;;GO:0051603;;GO:0006915;;GO:0006955;;GO:0006508;;GO:0005615;;GO:0005576;;GO:0016787;;GO:0004197;;GO:0008656;;GO:0008233;;GO:0008234	biological_process;;biological_process;;biological_process;;biological_process;;biological_process;;cellular_component;;cellular_component;;molecular_function;;molecular_function;;molecular_function;;molecular_function;;molecular_function;;	BP:positive regulation of apoptotic signaling pathway;;BP:proteolysis involved in cellular protein catabolic process;;BP:apoptotic process;;BP:immune response;;BP:proteolysis;;CC:extracellular space;;CC:extracellular region;;MF:hydrolase activity;;MF:cysteine-type endopeptidase activity;;MF:cysteine-type endopeptidase activator activity involved in apoptotic process;;MF:peptidase activity;;MF:cys…	K01365	CTSL	dre04210;;dre04145;;dre04140;;dre04142	Apoptosis;;Phagosome;;Autophagy - animal;;Lysosome
ENSDARG00000094559	zgc:174855	zgc:174855 [Source:ZFIN;Acc:ZDB-GENE-071004-74]	GO:2001235;;GO:0051603;;GO:0006915;;GO:0006955;;GO:0006508;;GO:0005615;;GO:0005576;;GO:0016787;;GO:0004197;;GO:0008233;;GO:0008234;;GO:0008656	biological_process;;biological_process;;biological_process;;biological_process;;biological_process;;cellular_component;;cellular_component;;molecular_function;;molecular_function;;molecular_function;;molecular_function;;molecular_function;;	BP:positive regulation of apoptotic signaling pathway;;BP:proteolysis involved in cellular protein catabolic process;;BP:apoptotic process;;BP:immune response;;BP:proteolysis;;CC:extracellular space;;CC:extracellular region;;MF:hydrolase activity;;MF:cysteine-type endopeptidase activity;;MF:peptidase activity;;MF:cysteine-type peptidase activity;;MF:cysteine-type endopeptidase activator activity …	K01365	CTSL	dre04210;;dre04145;;dre04140;;dre04142	Apoptosis;;Phagosome;;Autophagy - animal;;Lysosome
ENSDARG00000059362	cavin1b	caveolae associated protein 1b [Source:ZFIN;Acc:ZDB-GENE-030131-5509]	GO:0006361;;GO:0006363;;GO:0030903;;GO:0005737;;GO:0016020;;GO:0005901;;GO:0042134	biological_process;;biological_process;;biological_process;;cellular_component;;cellular_component;;cellular_component;;molecular_function;;	BP:transcription initiation from RNA polymerase I promoter;;BP:termination of RNA polymerase I transcription;;BP:notochord development;;CC:cytoplasm;;CC:membrane;;CC:caveola;;MF:rRNA primary transcript binding;;	K19387	PTRF	------	------
ENSDARG00000109929		integrin subunit beta 1 [Source:HGNC Symbol;Acc:HGNC:6153]	GO:0007368;;GO:0070121;;GO:0042074;;GO:0007229;;GO:0043114;;GO:0007160;;GO:0007219;;GO:0045214;;GO:0007155;;GO:0055013;;GO:0016477;;GO:0090674;;GO:0001568;;GO:0033627;;GO:0008305;;GO:0070161;;GO:0005886;;GO:0038023	biological_process;;biological_process;;biological_process;;biological_process;;biological_process;;biological_process;;biological_process;;biological_process;;biological_process;;biological_process;;biological_process;;biological_process;;biological_process;;biological_process;;cellular_component;;cellular_component;;cellular_component;;molecular_function;;	BP:determination of left/right symmetry;;BP:Kupffer's vesicle development;;BP:cell migration involved in gastrulation;;BP:integrin-mediated signaling pathway;;BP:regulation of vascular permeability;;BP:cell-matrix adhesion;;BP:Notch signaling pathway;;BP:sarcomere organization;;BP:cell adhesion;;BP:cardiac muscle cell development;;BP:cell migration;;BP:endothelial cell-matrix adhesion via fibrone…	K05719	ITGB1, CD29	dre04514;;dre04512;;dre04510;;dre04810;;dre04672;;dre04145;;dre04530	Cell adhesion molecules;;ECM-receptor interaction;;Focal adhesion;;Regulation of actin cytoskeleton;;Intestinal immune network for IgA production;;Phagosome;;Tight junction
ENSDARG00000011400	tnnc1a	troponin C type 1a (slow) [Source:ZFIN;Acc:ZDB-GENE-030523-1]	GO:0014823;;GO:0003231;;GO:0060048;;GO:0003009;;GO:1990584;;GO:0048306;;GO:0031013;;GO:0005509;;GO:0046872	biological_process;;biological_process;;biological_process;;biological_process;;cellular_component;;molecular_function;;molecular_function;;molecular_function;;molecular_function;;	BP:response to activity;;BP:cardiac ventricle development;;BP:cardiac muscle contraction;;BP:skeletal muscle contraction;;CC:cardiac Troponin complex;;MF:calcium-dependent protein binding;;MF:troponin I binding;;MF:calcium ion binding;;MF:metal ion binding;;	K05865	TNNC1	dre04218;;dre04625;;dre04371;;dre04020;;dre04744;;dre04114;;dre04070;;dre04814;;dre04910;;dre04916;;dre04912;;dre04270;;dre04261;;dre04260	Cellular senescence;;C-type lectin receptor signaling pathway;;Apelin signaling pathway;;Calcium signaling pathway;;Phototransduction;;Oocyte meiosis;;Phosphatidylinositol signaling system;;Motor proteins;;Insulin signaling pathway;;Melanogenesis;;GnRH signaling pathway;;Vascular smooth muscle contraction;;Adrenergic signaling in cardiomyocytes;;Cardiac muscle contraction
ENSDARG00000006220	ugt1a1	UDP glucuronosyltransferase 1 family, polypeptide A1 [Source:ZFIN;Acc:ZDB-GENE-071004-4]	GO:0016020;;GO:0015020;;GO:0008194;;GO:0016740;;GO:0016757	cellular_component;;molecular_function;;molecular_function;;molecular_function;;molecular_function;;	CC:membrane;;MF:glucuronosyltransferase activity;;MF:UDP-glycosyltransferase activity;;MF:transferase activity;;MF:transferase activity, transferring glycosyl groups;;	K00699	UGT	dre00140;;dre00053;;dre00830;;dre00040;;dre01240;;dre00860;;dre00980;;dre00982;;dre00983	Steroid hormone biosynthesis;;Ascorbate and aldarate metabolism;;Retinol metabolism;;Pentose and glucuronate interconversions;;Biosynthesis of cofactors;;Porphyrin metabolism;;Metabolism of xenobiotics by cytochrome P450;;Drug metabolism - cytochrome P450;;Drug metabolism - other enzymes
ENSDARG00000029124	adamts15a	ADAM metallopeptidase with thrombospondin type 1 motif, 15a [Source:ZFIN;Acc:ZDB-GENE-060526-203]	GO:0030198;;GO:0006508;;GO:0062023;;GO:0031012;;GO:0005576;;GO:0016787;;GO:0004222;;GO:0008270;;GO:0008233;;GO:0046872;;GO:0008237	biological_process;;biological_process;;cellular_component;;cellular_component;;cellular_component;;molecular_function;;molecular_function;;molecular_function;;molecular_function;;molecular_function;;molecular_function;;	BP:extracellular matrix organization;;BP:proteolysis;;CC:collagen-containing extracellular matrix;;CC:extracellular matrix;;CC:extracellular region;;MF:hydrolase activity;;MF:metalloendopeptidase activity;;MF:zinc ion binding;;MF:peptidase activity;;MF:metal ion binding;;MF:metallopeptidase activity;;	K08629	ADAMTS15	------	------
ENSDARG00000061196	emilin2a	elastin microfibril interfacer 2a [Source:ZFIN;Acc:ZDB-GENE-060503-247]	GO:0005515	molecular_function;;	MF:protein binding;;	K24246	EMILIN	------	------
ENSDARG00000100407	si:ch211-166e11.5	si:ch211-166e11.5 [Source:ZFIN;Acc:ZDB-GENE-070912-142]	------	------	------	------	------	------	------
ENSDARG00000008637	mttp	microsomal triglyceride transfer protein [Source:NCBI gene;Acc:406207]	GO:0015909;;GO:0006629;;GO:0006869;;GO:0007586;;GO:0002040;;GO:0034377;;GO:0001579;;GO:0042157;;GO:0042953;;GO:0042632;;GO:0042158;;GO:0009306;;GO:0016323;;GO:0005794;;GO:0005783;;GO:0005319;;GO:0005548;;GO:1904121;;GO:0008289;;GO:0120013	biological_process;;biological_process;;biological_process;;biological_process;;biological_process;;biological_process;;biological_process;;biological_process;;biological_process;;biological_process;;biological_process;;biological_process;;cellular_component;;cellular_component;;cellular_component;;molecular_function;;molecular_function;;molecular_function;;molecular_function;;molecular_function;;	BP:long-chain fatty acid transport;;BP:lipid metabolic process;;BP:lipid transport;;BP:digestion;;BP:sprouting angiogenesis;;BP:plasma lipoprotein particle assembly;;BP:medium-chain fatty acid transport;;BP:lipoprotein metabolic process;;BP:lipoprotein transport;;BP:cholesterol homeostasis;;BP:lipoprotein biosynthetic process;;BP:protein secretion;;CC:basolateral plasma membrane;;CC:Golgi apparat…	K14463	MTTP, MTP	------	------
ENSDARG00000020866	apoa4b.2	apolipoprotein A-IV b, tandem duplicate 2 [Source:ZFIN;Acc:ZDB-GENE-030131-3143]	GO:0034372;;GO:0006869;;GO:0043691;;GO:0033344;;GO:0070328;;GO:0042157;;GO:0042632;;GO:0046889;;GO:0033700;;GO:0042627;;GO:0034364;;GO:0005576;;GO:0005543;;GO:0008289;;GO:0060228	biological_process;;biological_process;;biological_process;;biological_process;;biological_process;;biological_process;;biological_process;;biological_process;;biological_process;;cellular_component;;cellular_component;;cellular_component;;molecular_function;;molecular_function;;molecular_function;;	BP:very-low-density lipoprotein particle remodeling;;BP:lipid transport;;BP:reverse cholesterol transport;;BP:cholesterol efflux;;BP:triglyceride homeostasis;;BP:lipoprotein metabolic process;;BP:cholesterol homeostasis;;BP:positive regulation of lipid biosynthetic process;;BP:phospholipid efflux;;CC:chylomicron;;CC:high-density lipoprotein particle;;CC:extracellular region;;MF:phospholipid bindi…	K08760	APOA4	------	------
ENSDARG00000103044	ASS1	argininosuccinate synthase 1 [Source:HGNC Symbol;Acc:HGNC:758]	GO:0000050;;GO:0000053;;GO:0006526;;GO:0005737;;GO:0005829;;GO:0004055;;GO:0005524	biological_process;;biological_process;;biological_process;;cellular_component;;cellular_component;;molecular_function;;molecular_function;;	BP:urea cycle;;BP:argininosuccinate metabolic process;;BP:arginine biosynthetic process;;CC:cytoplasm;;CC:cytosol;;MF:argininosuccinate synthase activity;;MF:ATP binding;;	K01940	argG, ASS1	dre00250;;dre00220	Alanine, aspartate and glutamate metabolism;;Arginine biosynthesis
ENSDARG00000075826	msh4	mutS homolog 4 [Source:ZFIN;Acc:ZDB-GENE-131121-643]	GO:0007018;;GO:0006298;;GO:0015031;;GO:0005789;;GO:0019894;;GO:0030983;;GO:0140664;;GO:0005524	biological_process;;biological_process;;biological_process;;cellular_component;;molecular_function;;molecular_function;;deleted;;molecular_function;;	BP:microtubule-based movement;;BP:mismatch repair;;BP:protein transport;;CC:endoplasmic reticulum membrane;;MF:kinesin binding;;MF:mismatched DNA binding;;MF:old GO;;MF:ATP binding;;	K08740	MSH4	dre03430	Mismatch repair
ENSDARG00000016718	mmp11b	matrix metallopeptidase 11b [Source:ZFIN;Acc:ZDB-GENE-070817-2]	GO:0006508;;GO:0007275;;GO:0031012;;GO:0004222;;GO:0008270;;GO:0008237	biological_process;;biological_process;;cellular_component;;molecular_function;;molecular_function;;molecular_function;;	BP:proteolysis;;BP:multicellular organism development;;CC:extracellular matrix;;MF:metalloendopeptidase activity;;MF:zinc ion binding;;MF:metallopeptidase activity;;	K08003;K08002;K07993	MMP25;MMP24;MMP11	------	------
ENSDARG00000099840	lpar1	lysophosphatidic acid receptor 1 [Source:ZFIN;Acc:ZDB-GENE-030616-499]	GO:0051216;;GO:0019222;;GO:0007200;;GO:0007186;;GO:0001946;;GO:0007189;;GO:0060215;;GO:0007165;;GO:0060217;;GO:0022008;;GO:0001525;;GO:0005737;;GO:0009986;;GO:0016020;;GO:0005886;;GO:0005768;;GO:0016021;;GO:0004930;;GO:0070915	biological_process;;biological_process;;biological_process;;biological_process;;biological_process;;biological_process;;biological_process;;biological_process;;biological_process;;biological_process;;biological_process;;cellular_component;;cellular_component;;cellular_component;;cellular_component;;cellular_component;;cellular_component;;molecular_function;;molecular_function;;	BP:cartilage development;;BP:regulation of metabolic process;;BP:phospholipase C-activating G-protein coupled receptor signaling pathway;;BP:G-protein coupled receptor signaling pathway;;BP:lymphangiogenesis;;BP:adenylate cyclase-activating G-protein coupled receptor signaling pathway;;BP:primitive hemopoiesis;;BP:signal transduction;;BP:hemangioblast cell differentiation;;BP:neurogenesis;;BP:ang…	K04289	LPAR1, EDG2	dre04540;;dre04080;;dre04810;;dre04068	Gap junction;;Neuroactive ligand-receptor interaction;;Regulation of actin cytoskeleton;;FoxO signaling pathway
ENSDARG00000098798	CR382300.1	-	GO:0005634;;GO:0000981;;GO:0003677	cellular_component;;molecular_function;;molecular_function;;	CC:nucleus;;MF:RNA polymerase II transcription factor activity, sequence-specific DNA binding;;MF:DNA binding;;	K09303;K09302	HOX_3;HOX_2	------	------
ENSDARG00000117762	BX537277.3	-	------	------	------	------	------	------	------
ENSDARG00000010437	tent5c	terminal nucleotidyltransferase 5C [Source:NCBI gene;Acc:327154]	GO:0045596;;GO:0048255;;GO:0005737;;GO:0005813;;GO:0005634;;GO:1990817;;GO:0003723	biological_process;;biological_process;;cellular_component;;cellular_component;;cellular_component;;molecular_function;;molecular_function;;	BP:negative regulation of cell differentiation;;BP:mRNA stabilization;;CC:cytoplasm;;CC:centrosome;;CC:nucleus;;MF:RNA adenylyltransferase activity;;MF:RNA binding;;	K23034;K23033	TENT5C, FAM46C;TENT5A_B, FAM46A_B	------	------
ENSDARG00000001014	myh9b	myosin, heavy chain 9b, non-muscle [Source:ZFIN;Acc:ZDB-GENE-030131-998]	GO:0048731;;GO:0016459;;GO:0051015;;GO:0005515;;GO:0003774;;GO:0005524	biological_process;;cellular_component;;molecular_function;;molecular_function;;molecular_function;;molecular_function;;	BP:system development;;CC:myosin complex;;MF:actin filament binding;;MF:protein binding;;MF:motor activity;;MF:ATP binding;;	K10352	MYH9s	dre04814;;dre04270;;dre04810;;dre04530	Motor proteins;;Vascular smooth muscle contraction;;Regulation of actin cytoskeleton;;Tight junction
ENSDARG00000056324	zgc:123295	zgc:123295 [Source:ZFIN;Acc:ZDB-GENE-051127-11]	GO:0006508;;GO:0016020;;GO:0004252	biological_process;;cellular_component;;molecular_function;;	BP:proteolysis;;CC:membrane;;MF:serine-type endopeptidase activity;;	K09628	PRSS27	------	------
ENSDARG00000093309	BX890559.1	-	------	------	------	------	------	------	------
ENSDARG00000002760	gdf5	growth differentiation factor 5 [Source:ZFIN;Acc:ZDB-GENE-990415-39]	GO:0048705;;GO:0035141;;GO:0007165;;GO:0035138;;GO:0005576;;GO:0005615;;GO:0005125;;GO:0008083	biological_process;;biological_process;;biological_process;;biological_process;;cellular_component;;cellular_component;;molecular_function;;molecular_function;;	BP:skeletal system morphogenesis;;BP:medial fin morphogenesis;;BP:signal transduction;;BP:pectoral fin morphogenesis;;CC:extracellular region;;CC:extracellular space;;MF:cytokine activity;;MF:growth factor activity;;	K04664	GDF5	dre04350;;dre04060	TGF-beta signaling pathway;;Cytokine-cytokine receptor interaction
ENSDARG00000117646	CABZ01072309.2	im:7148385 [Source:NCBI gene;Acc:503942]	GO:0016310;;GO:0016020;;GO:0016301;;GO:0005525	biological_process;;cellular_component;;molecular_function;;molecular_function;;	BP:phosphorylation;;CC:membrane;;MF:kinase activity;;MF:GTP binding;;	------	------	------	------
ENSDARG00000006588	zgc:111983	zgc:111983 [Source:ZFIN;Acc:ZDB-GENE-050417-335]	GO:0008150;;GO:0016020;;GO:0003674	biological_process;;cellular_component;;molecular_function;;	BP:biological_process;;CC:membrane;;MF:molecular_function;;	------	------	------	------
ENSDARG00000040295	apoeb	apolipoprotein Eb [Source:NCBI gene;Acc:30314]	GO:0034447;;GO:0006869;;GO:0043524;;GO:0042157;;GO:0042158;;GO:0042159;;GO:1900221;;GO:0006707;;GO:0071831;;GO:0071830;;GO:0034382;;GO:0034380;;GO:0033344;;GO:0031012;;GO:0034364;;GO:0005615;;GO:0005576;;GO:0034361;;GO:0034362;;GO:0034363;;GO:0042802;;GO:0008289;;GO:0043395;;GO:0008201;;GO:0050750	biological_process;;biological_process;;biological_process;;biological_process;;biological_process;;biological_process;;biological_process;;biological_process;;biological_process;;biological_process;;biological_process;;biological_process;;biological_process;;cellular_component;;cellular_component;;cellular_component;;cellular_component;;cellular_component;;cellular_component;;cellular_component;…	BP:very-low-density lipoprotein particle clearance;;BP:lipid transport;;BP:negative regulation of neuron apoptotic process;;BP:lipoprotein metabolic process;;BP:lipoprotein biosynthetic process;;BP:lipoprotein catabolic process;;BP:regulation of beta-amyloid clearance;;BP:cholesterol catabolic process;;BP:intermediate-density lipoprotein particle clearance;;BP:triglyceride-rich lipoprotein partic…	K04524	APOE	------	------
ENSDARG00000015866	apoa2	apolipoprotein A-II [Source:ZFIN;Acc:ZDB-GENE-030131-1046]	GO:0055113;;GO:0043009;;GO:0000280	biological_process;;biological_process;;biological_process;;	BP:epiboly involved in gastrulation with mouth forming second;;BP:chordate embryonic development;;BP:nuclear division;;	------	------	------	------
ENSDARG00000029493	f9b	coagulation factor IXb [Source:ZFIN;Acc:ZDB-GENE-060421-7346]	GO:0007596;;GO:0006508;;GO:0005615;;GO:0005576;;GO:0004252;;GO:0016787;;GO:0005509;;GO:0008233;;GO:0008236	biological_process;;biological_process;;cellular_component;;cellular_component;;molecular_function;;molecular_function;;molecular_function;;molecular_function;;molecular_function;;	BP:blood coagulation;;BP:proteolysis;;CC:extracellular space;;CC:extracellular region;;MF:serine-type endopeptidase activity;;MF:hydrolase activity;;MF:calcium ion binding;;MF:peptidase activity;;MF:serine-type peptidase activity;;	K01321	F9	------	------
ENSDARG00000062082	hipk3b	homeodomain interacting protein kinase 3b [Source:ZFIN;Acc:ZDB-GENE-030131-82]	GO:0006468;;GO:0016310;;GO:0005737;;GO:0005634;;GO:0016605;;GO:0016301;;GO:0004672;;GO:0000166;;GO:0004674;;GO:0004713;;GO:0003677;;GO:0005524	biological_process;;biological_process;;cellular_component;;cellular_component;;cellular_component;;molecular_function;;molecular_function;;molecular_function;;molecular_function;;molecular_function;;molecular_function;;molecular_function;;	BP:protein phosphorylation;;BP:phosphorylation;;CC:cytoplasm;;CC:nucleus;;CC:PML body;;MF:kinase activity;;MF:protein kinase activity;;MF:nucleotide binding;;MF:protein serine/threonine kinase activity;;MF:protein tyrosine kinase activity;;MF:DNA binding;;MF:ATP binding;;	K08826	HIPK	dre04218	Cellular senescence
ENSDARG00000027529	hmox1a	heme oxygenase 1a [Source:ZFIN;Acc:ZDB-GENE-030131-3102]	GO:0006788;;GO:0042167;;GO:0043576;;GO:0071466;;GO:0001666;;GO:0006979;;GO:0016020;;GO:0020037;;GO:0004392;;GO:0046872;;GO:0016491	biological_process;;biological_process;;biological_process;;biological_process;;biological_process;;biological_process;;cellular_component;;molecular_function;;molecular_function;;molecular_function;;molecular_function;;	BP:heme oxidation;;BP:heme catabolic process;;BP:regulation of respiratory gaseous exchange;;BP:cellular response to xenobiotic stimulus;;BP:response to hypoxia;;BP:response to oxidative stress;;CC:membrane;;MF:heme binding;;MF:heme oxygenas;;MF:metal ion binding;;MF:oxidoreductase activity;;	K00510	HMOX1	dre00860;;dre04216	Porphyrin metabolism;;Ferroptosis
ENSDARG00000029894	slc2a15a	solute carrier family 2 member 15a [Source:ZFIN;Acc:ZDB-GENE-060531-109]	GO:0008643;;GO:0015749;;GO:0055085;;GO:0016021;;GO:0016020;;GO:0015149;;GO:0022857	biological_process;;biological_process;;biological_process;;cellular_component;;cellular_component;;molecular_function;;molecular_function;;	BP:carbohydrate transport;;BP:monosaccharide transport;;BP:transmembrane transport;;CC:integral component of membrane;;CC:membrane;;MF:hexose transmembrane transporter activity;;MF:transmembrane transporter activity;;	K08146	SLC2A9, GLUT9	------	------
ENSDARG00000022712	stat3	signal transducer and activator of transcription 3 (acute-phase response factor) [Source:ZFIN;Acc:ZDB-GENE-980526-68]	GO:0060042;;GO:0042074;;GO:0001501;;GO:0060119;;GO:0007165;;GO:0030010;;GO:0008045;;GO:0009653;;GO:0031099;;GO:0007259;;GO:0061026;;GO:0070365;;GO:0042127;;GO:0033210;;GO:0048570;;GO:1903010;;GO:0008283;;GO:0060429;;GO:0060252;;GO:0006952;;GO:0008361;;GO:0008360;;GO:0035677;;GO:0043434;;GO:0001736;;GO:0009790;;GO:0060397;;GO:0001837;;GO:0006355;;GO:0003401;;GO:0006357;;GO:0005737;;GO:0005634;;GO:…	biological_process;;biological_process;;biological_process;;biological_process;;biological_process;;biological_process;;biological_process;;biological_process;;biological_process;;biological_process;;biological_process;;biological_process;;biological_process;;biological_process;;biological_process;;biological_process;;biological_process;;biological_process;;biological_process;;biological_process;…	BP:retina morphogenesis in camera-type eye;;BP:cell migration involved in gastrulation;;BP:skeletal system development;;BP:inner ear receptor cell development;;BP:signal transduction;;BP:establishment of cell polarity;;BP:motor neuron axon guidance;;BP:anatomical structure morphogenesis;;BP:regeneration;;BP:JAK-STAT cascade;;BP:cardiac muscle tissue regeneration;;BP:hepatocyte differentiation;;BP…	K04692	STAT3	dre04625;;dre04621;;dre04620;;dre04920;;dre04217;;dre04068;;dre05168	C-type lectin receptor signaling pathway;;NOD-like receptor signaling pathway;;Toll-like receptor signaling pathway;;Adipocytokine signaling pathway;;Necroptosis;;FoxO signaling pathway;;Herpes simplex virus 1 infection
ENSDARG00000052960	nppa	natriuretic peptide A [Source:ZFIN;Acc:ZDB-GENE-030131-95]	GO:0007218;;GO:0097746;;GO:0003085;;GO:0019934;;GO:1905072;;GO:0007168;;GO:0036302;;GO:0060038;;GO:0006182;;GO:0005737;;GO:0005615;;GO:0005576;;GO:0005179;;GO:0051427	biological_process;;biological_process;;biological_process;;biological_process;;biological_process;;biological_process;;biological_process;;biological_process;;biological_process;;cellular_component;;cellular_component;;cellular_component;;molecular_function;;molecular_function;;	BP:neuropeptide signaling pathway;;BP:regulation of blood vessel diameter;;BP:negative regulation of systemic arterial blood pressure;;BP:cGMP-mediated signaling;;BP:cardiac jelly development;;BP:receptor guanylyl cyclase signaling pathway;;BP:atrioventricular canal development;;BP:cardiac muscle cell proliferation;;BP:cGMP biosynthetic process;;CC:cytoplasm;;CC:extracellular space;;CC:extracellu…	K12334	NPPA	dre04270	Vascular smooth muscle contraction
ENSDARG00000102867	srfb	serum response factor b [Source:ZFIN;Acc:ZDB-GENE-040426-1294]	GO:0045944;;GO:0006351;;GO:0005634;;GO:0003677;;GO:0000987;;GO:0046983;;GO:0000981	biological_process;;biological_process;;cellular_component;;molecular_function;;molecular_function;;molecular_function;;molecular_function;;	BP:positive regulation of transcription from RNA polymerase II promoter;;BP:transcription, DNA-templated;;CC:nucleus;;MF:DNA binding;;MF:core promoter proximal region sequence-specific DNA binding;;MF:protein dimerization activity;;MF:RNA polymerase II transcription factor activity, sequence-specific DNA binding;;	K04454;K04378;K09261	MEF2C;SRF;MEF2B	dre04371;;dre04010	Apelin signaling pathway;;MAPK signaling pathway
ENSDARG00000010758	capn12	calpain 12 [Source:ZFIN;Acc:ZDB-GENE-050419-245]	GO:0030216;;GO:0043066;;GO:0006508;;GO:0005737;;GO:0016787;;GO:0005509;;GO:0008233;;GO:0046872;;GO:0004198;;GO:0008234	biological_process;;biological_process;;biological_process;;cellular_component;;molecular_function;;molecular_function;;molecular_function;;molecular_function;;molecular_function;;molecular_function;;	BP:keratinocyte differentiation;;BP:negative regulation of apoptotic process;;BP:proteolysis;;CC:cytoplasm;;MF:hydrolase activity;;MF:calcium ion binding;;MF:peptidase activity;;MF:metal ion binding;;MF:calcium-dependent cysteine-type endopeptidase activity;;MF:cysteine-type peptidase activity;;	K03853;K08573;K01367	CAPN2;CAPN3;CAPN1	dre04210;;dre04218;;dre04217;;dre04141;;dre04510	Apoptosis;;Cellular senescence;;Necroptosis;;Protein processing in endoplasmic reticulum;;Focal adhesion
ENSDARG00000061672	si:ch73-334d15.1	si:ch73-334d15.1 [Source:ZFIN;Acc:ZDB-GENE-091118-35]	GO:0016020;;GO:0015020;;GO:0008194	cellular_component;;molecular_function;;molecular_function;;	CC:membrane;;MF:glucuronosyltransferase activity;;MF:UDP-glycosyltransferase activity;;	K00699	UGT	dre00140;;dre00053;;dre00830;;dre00040;;dre01240;;dre00860;;dre00980;;dre00982;;dre00983	Steroid hormone biosynthesis;;Ascorbate and aldarate metabolism;;Retinol metabolism;;Pentose and glucuronate interconversions;;Biosynthesis of cofactors;;Porphyrin metabolism;;Metabolism of xenobiotics by cytochrome P450;;Drug metabolism - cytochrome P450;;Drug metabolism - other enzymes
ENSDARG00000016233	sdr16c5a	short chain dehydrogenase/reductase family 16C, member 5a [Source:ZFIN;Acc:ZDB-GENE-040426-2049]	GO:0005811;;GO:0016616;;GO:0016491	cellular_component;;molecular_function;;molecular_function;;	CC:lipid particle;;MF:oxidoreductase activity, acting on the CH-OH group of donors, NAD or NADP as acceptor;;MF:oxidoreductase activity;;	K15734	SDR16C5	dre00830;;dre01240	Retinol metabolism;;Biosynthesis of cofactors
ENSDARG00000076867	mrtfbb	myocardin related transcription factor Bb [Source:ZFIN;Acc:ZDB-GENE-030619-16]	GO:0045944;;GO:0051145;;GO:0005634;;GO:0003713	biological_process;;biological_process;;cellular_component;;molecular_function;;	BP:positive regulation of transcription from RNA polymerase II promoter;;BP:smooth muscle cell differentiation;;CC:nucleus;;MF:transcription coactivator activity;;	K22525;K22526	MKL;MYOCD	------	------
ENSDARG00000018263	pdia2	protein disulfide isomerase family A, member 2 [Source:ZFIN;Acc:ZDB-GENE-040426-705]	GO:0006457;;GO:0034976;;GO:0005783;;GO:0005788;;GO:0003756	biological_process;;biological_process;;cellular_component;;cellular_component;;molecular_function;;	BP:protein folding;;BP:response to endoplasmic reticulum stress;;CC:endoplasmic reticulum;;CC:endoplasmic reticulum lumen;;MF:protein disulfide isomerase activity;;	K09581	PDIA2	dre05168;;dre04141	Herpes simplex virus 1 infection;;Protein processing in endoplasmic reticulum
ENSDARG00000102004	apoea	apolipoprotein Ea [Source:ZFIN;Acc:ZDB-GENE-010724-18]	GO:0006707;;GO:0006869;;GO:0043524;;GO:0042157;;GO:0042159;;GO:1900221;;GO:0034363;;GO:0005576;;GO:0008289	biological_process;;biological_process;;biological_process;;biological_process;;biological_process;;biological_process;;cellular_component;;cellular_component;;molecular_function;;	BP:cholesterol catabolic process;;BP:lipid transport;;BP:negative regulation of neuron apoptotic process;;BP:lipoprotein metabolic process;;BP:lipoprotein catabolic process;;BP:regulation of beta-amyloid clearance;;CC:intermediate-density lipoprotein particle;;CC:extracellular region;;MF:lipid binding;;	K04524	APOE	------	------
ENSDARG00000011701	ctsll	cathepsin L, like [Source:ZFIN;Acc:ZDB-GENE-041010-76]	GO:2001235;;GO:0051603;;GO:0006955;;GO:0006508;;GO:0005615;;GO:0008656;;GO:0004197;;GO:0008234	biological_process;;biological_process;;biological_process;;biological_process;;cellular_component;;molecular_function;;molecular_function;;molecular_function;;	BP:positive regulation of apoptotic signaling pathway;;BP:proteolysis involved in cellular protein catabolic process;;BP:immune response;;BP:proteolysis;;CC:extracellular space;;MF:cysteine-type endopeptidase activator activity involved in apoptotic process;;MF:cysteine-type endopeptidase activity;;MF:cysteine-type peptidase activity;;	K01365	CTSL	dre04210;;dre04145;;dre04140;;dre04142	Apoptosis;;Phagosome;;Autophagy - animal;;Lysosome
ENSDARG00000015731	ano5a	anoctamin 5a [Source:ZFIN;Acc:ZDB-GENE-091013-2]	GO:0005886;;GO:0046983	cellular_component;;molecular_function;;	CC:plasma membrane;;MF:protein dimerization activity;;	K19480	ANO5, GDD1, TMEM16E	------	------
ENSDARG00000078757	si:ch211-212c13.8	si:ch211-212c13.8 [Source:ZFIN;Acc:ZDB-GENE-131118-28]	GO:0001889;;GO:0005576;;GO:0005615;;GO:0004866;;GO:0004867	biological_process;;cellular_component;;cellular_component;;molecular_function;;molecular_function;;	BP:liver development;;CC:extracellular region;;CC:extracellular space;;MF:endopeptidase inhibitor activity;;MF:serine-type endopeptidase inhibitor activity;;	K23593	A2ML	------	------
ENSDARG00000055240	xdh	xanthine dehydrogenase [Source:ZFIN;Acc:ZDB-GENE-070719-9]	GO:0009115;;GO:0005615;;GO:0005777;;GO:0050660;;GO:0043546;;GO:0051536;;GO:0051537;;GO:0030151;;GO:0004855;;GO:0004854;;GO:0005506;;GO:0046872;;GO:0071949;;GO:0016491	biological_process;;cellular_component;;cellular_component;;molecular_function;;molecular_function;;molecular_function;;molecular_function;;molecular_function;;molecular_function;;molecular_function;;molecular_function;;molecular_function;;molecular_function;;molecular_function;;	BP:xanthine catabolic process;;CC:extracellular space;;CC:peroxisome;;MF:flavin adenine dinucleotide binding;;MF:molybdopterin cofactor binding;;MF:iron-sulfur cluster binding;;MF:2 iron, 2 sulfur cluster binding;;MF:molybdenum ion binding;;MF:xanthine oxidase activity;;MF:xanthine dehydrogenase activity;;MF:iron ion binding;;MF:metal ion binding;;MF:FAD binding;;MF:oxidoreductase activity;;	K00106	XDH	dre00760;;dre00280;;dre00750;;dre01232;;dre00830;;dre00350;;dre00380;;dre00232;;dre00230;;dre04146;;dre00982;;dre00983	Nicotinate and nicotinamide metabolism;;Valine, leucine and isoleucine degradation;;Vitamin B6 metabolism;;Nucleotide metabolism;;Retinol metabolism;;Tyrosine metabolism;;Tryptophan metabolism;;Caffeine metabolism;;Purine metabolism;;Peroxisome;;Drug metabolism - cytochrome P450;;Drug metabolism - other enzymes
ENSDARG00000115832	LO018490.1	RAB31, member RAS oncogene family [Source:NCBI gene;Acc:568800]	GO:0003924;;GO:0005525	molecular_function;;molecular_function;;	MF:GTPase activity;;MF:GTP binding;;	K07891	RAB22	dre04144;;dre04145;;dre05132;;dre04137	Endocytosis;;Phagosome;;Salmonella infection;;Mitophagy - animal
ENSDARG00000016081	cldn15la	claudin 15-like a [Source:ZFIN;Acc:ZDB-GENE-010328-12]	GO:0070830;;GO:0007155;;GO:0016021;;GO:0005886;;GO:0005923;;GO:0005198	biological_process;;biological_process;;cellular_component;;cellular_component;;cellular_component;;molecular_function;;	BP:bicellular tight junction assembly;;BP:cell adhesion;;CC:integral component of membrane;;CC:plasma membrane;;CC:bicellular tight junction;;MF:structural molecule activity;;	K06087	CLDN	dre04514;;dre04530	Cell adhesion molecules;;Tight junction
ENSDARG00000079372	si:ch211-264f5.6	si:ch211-264f5.6 [Source:ZFIN;Acc:ZDB-GENE-081104-208]	GO:0016020	cellular_component;;	CC:membrane;;	K06499	CEACAM, CD66	dre04514	Cell adhesion molecules
ENSDARG00000105208	zgc:85843	zgc:85843 [Source:ZFIN;Acc:ZDB-GENE-040426-2362]	GO:0055088;;GO:0019216;;GO:0033116;;GO:0016020;;GO:0005789	biological_process;;biological_process;;cellular_component;;cellular_component;;cellular_component;;	BP:lipid homeostasis;;BP:regulation of lipid metabolic process;;CC:endoplasmic reticulum-Golgi intermediate compartment membrane;;CC:membrane;;CC:endoplasmic reticulum membrane;;	K25361	TM6SF	------	------
ENSDARG00000037307	gnpda1	glucosamine-6-phosphate deaminase 1 [Source:ZFIN;Acc:ZDB-GENE-050417-417]	GO:0005975;;GO:0006043;;GO:0006044;;GO:0006046;;GO:0019262;;GO:0005737;;GO:0016853;;GO:0004342;;GO:0042802	biological_process;;biological_process;;biological_process;;biological_process;;biological_process;;cellular_component;;molecular_function;;molecular_function;;molecular_function;;	BP:carbohydrate metabolic process;;BP:glucosamine catabolic process;;BP:N-acetylglucosamine metabolic process;;BP:N-acetylglucosamine catabolic process;;BP:N-acetylneuraminate catabolic process;;CC:cytoplasm;;MF:isomerase activity;;MF:glucosamine-6-phosphate deaminase activity;;MF:identical protein binding;;	K02564	nagB, GNPDA	dre00520	Amino sugar and nucleotide sugar metabolism
ENSDARG00000076484	stab1	stabilin 1 [Source:ZFIN;Acc:ZDB-GENE-050208-554]	GO:0048856;;GO:0006897;;GO:1901492;;GO:0007155;;GO:0016020;;GO:0005540;;GO:0005044;;GO:0005509	biological_process;;biological_process;;biological_process;;biological_process;;cellular_component;;molecular_function;;molecular_function;;molecular_function;;	BP:anatomical structure development;;BP:endocytosis;;BP:positive regulation of lymphangiogenesis;;BP:cell adhesion;;CC:membrane;;MF:hyaluronic acid binding;;MF:scavenger receptor activity;;MF:calcium ion binding;;	K19020	STAB1	------	------
ENSDARG00000078037	chpfb	chondroitin polymerizing factor b [Source:ZFIN;Acc:ZDB-GENE-100504-1]	GO:0030206;;GO:0032580;;GO:0047238;;GO:0008376	biological_process;;cellular_component;;molecular_function;;molecular_function;;	BP:chondroitin sulfate biosynthetic process;;CC:Golgi cisterna membrane;;MF:glucuronosyl-N-acetylgalactosaminyl-proteoglycan 4-beta-N-acetylgalactosaminyltransferase activity;;MF:acetylgalactosaminyltransferase activity;;	K03419;K00747;K13499	CHPF2;CHPF;CHSY	dre00532	Glycosaminoglycan biosynthesis - chondroitin sulfate / dermatan sulfate
ENSDARG00000096979	NPC2	zgc:193725 [Source:ZFIN;Acc:ZDB-GENE-080723-11]	GO:0007417;;GO:0061744;;GO:0048570;;GO:0042552;;GO:0015918;;GO:0008015;;GO:0032367;;GO:0071599;;GO:0006954;;GO:0032475;;GO:0008203;;GO:0033344;;GO:0005764;;GO:0005576;;GO:0005783;;GO:0032934;;GO:0015485	biological_process;;biological_process;;biological_process;;biological_process;;biological_process;;biological_process;;biological_process;;biological_process;;biological_process;;biological_process;;biological_process;;biological_process;;cellular_component;;cellular_component;;cellular_component;;molecular_function;;molecular_function;;	BP:central nervous system development;;BP:motor behavior;;BP:notochord morphogenesis;;BP:myelination;;BP:sterol transport;;BP:blood circulation;;BP:intracellular cholesterol transport;;BP:otic vesicle development;;BP:inflammatory response;;BP:otolith formation;;BP:cholesterol metabolic process;;BP:cholesterol efflux;;CC:lysosome;;CC:extracellular region;;CC:endoplasmic reticulum;;MF:sterol bindin…	K13443	NPC2	dre04142	Lysosome
ENSDARG00000059857	blvra	biliverdin reductase A [Source:ZFIN;Acc:ZDB-GENE-060929-312]	GO:0106276;;GO:0106277;;GO:0042167;;GO:0005829;;GO:0016020;;GO:0000166;;GO:0008270;;GO:0004074	deleted;;deleted;;biological_process;;cellular_component;;cellular_component;;molecular_function;;molecular_function;;molecular_function;;	old GO;;old GO;;BP:heme catabolic process;;CC:cytosol;;CC:membrane;;MF:nucleotide binding;;MF:zinc ion binding;;MF:biliverdin reductase activity;;	K00214	BLVRA, bvdR	dre00860	Porphyrin metabolism
ENSDARG00000114738	BX005399.10	E3 ubiquitin-protein ligase RBBP6-like [Source:NCBI gene;Acc:100006889]	GO:0016567;;GO:0006397;;GO:0005634;;GO:0008270;;GO:0046872;;GO:0061630	biological_process;;biological_process;;cellular_component;;molecular_function;;molecular_function;;molecular_function;;	BP:protein ubiquitination;;BP:mRNA processing;;CC:nucleus;;MF:zinc ion binding;;MF:metal ion binding;;MF:ubiquitin protein ligase activity;;	------	------	------	------
ENSDARG00000042684	serpinc1	serpin peptidase inhibitor, clade C (antithrombin), member 1 [Source:ZFIN;Acc:ZDB-GENE-030131-264]	GO:2000266;;GO:0071391;;GO:0030193;;GO:0005615;;GO:0004867;;GO:0008201	biological_process;;biological_process;;biological_process;;cellular_component;;molecular_function;;molecular_function;;	BP:regulation of blood coagulation, intrinsic pathway;;BP:cellular response to estrogen stimulus;;BP:regulation of blood coagulation;;CC:extracellular space;;MF:serine-type endopeptidase inhibitor activity;;MF:heparin binding;;	K03911	SERPINC1, AT3	------	------
ENSDARG00000099789	si:ch211-76m11.7	si:ch211-76m11.7 [Source:ZFIN;Acc:ZDB-GENE-041210-279]	------	------	------	------	------	------	------
ENSDARG00000098803	cyp2aa4	cytochrome P450, family 2, subfamily AA, polypeptide 4 [Source:ZFIN;Acc:ZDB-GENE-040625-72]	GO:0006082;;GO:0006805;;GO:0005737;;GO:0016020;;GO:0043231;;GO:0004497;;GO:0016705;;GO:0020037;;GO:0016712;;GO:0005506	biological_process;;biological_process;;cellular_component;;cellular_component;;cellular_component;;molecular_function;;molecular_function;;molecular_function;;molecular_function;;molecular_function;;	BP:organic acid metabolic process;;BP:xenobiotic metabolic process;;CC:cytoplasm;;CC:membrane;;CC:intracellular membrane-bounded organelle;;MF:monooxygenase activity;;MF:oxidoreductase activity, acting on paired donors, with incorporation or reduction of molecular oxygen;;MF:heme binding;;MF:oxidoreductase activity, acting on paired donors, with incorporation or reduction of molecular oxygen, red…	K17852	CYP2AA	------	------
ENSDARG00000108939	PDE9A	high affinity cGMP-specific 3',5'-cyclic phosphodiesterase 9A-like [Source:NCBI gene;Acc:571737]	GO:0007165;;GO:0046069;;GO:0046872;;GO:0008081;;GO:0004114;;GO:0047555	biological_process;;biological_process;;molecular_function;;molecular_function;;molecular_function;;molecular_function;;	BP:signal transduction;;BP:cGMP catabolic process;;MF:metal ion binding;;MF:phosphoric diester hydrolase activity;;MF:3',5'-cyclic-nucleotide phosphodiesterase activity;;MF:3',5'-cyclic-GMP phosphodiesterase activity;;	K13761;K13293	PDE9;PDE4	dre00230	Purine metabolism
ENSDARG00000062132	cyp4v8	cytochrome P450, family 4, subfamily V, polypeptide 8 [Source:ZFIN;Acc:ZDB-GENE-061103-601]	GO:0016020;;GO:0004497;;GO:0020037;;GO:0016705;;GO:0005506;;GO:0046872;;GO:0016491	cellular_component;;molecular_function;;molecular_function;;molecular_function;;molecular_function;;molecular_function;;molecular_function;;	CC:membrane;;MF:monooxygenase activity;;MF:heme binding;;MF:oxidoreductase activity, acting on paired donors, with incorporation or reduction of molecular oxygen;;MF:iron ion binding;;MF:metal ion binding;;MF:oxidoreductase activity;;	K07427	CYP4V	dre00590	Arachidonic acid metabolism
ENSDARG00000056907	si:rp71-45g20.10	si:rp71-45g20.10 [Source:ZFIN;Acc:ZDB-GENE-070912-707]	GO:0016567;;GO:0006397;;GO:0005634;;GO:0061630;;GO:0008270	biological_process;;biological_process;;cellular_component;;molecular_function;;molecular_function;;	BP:protein ubiquitination;;BP:mRNA processing;;CC:nucleus;;MF:ubiquitin protein ligase activity;;MF:zinc ion binding;;	------	------	------	------
ENSDARG00000068572	slc16a1b	solute carrier family 16 member 1b [Source:ZFIN;Acc:ZDB-GENE-030515-5]	GO:0015718;;GO:0055085;;GO:0016021;;GO:0016020;;GO:0005887;;GO:0015129;;GO:0008028;;GO:0022857	biological_process;;biological_process;;cellular_component;;cellular_component;;cellular_component;;molecular_function;;molecular_function;;molecular_function;;	BP:monocarboxylic acid transport;;BP:transmembrane transport;;CC:integral component of membrane;;CC:membrane;;CC:integral component of plasma membrane;;MF:lactate transmembrane transporter activity;;MF:monocarboxylic acid transmembrane transporter activity;;MF:transmembrane transporter activity;;	K08179	SLC16A1	------	------
ENSDARG00000075527	zgc:174154	zgc:174154 [Source:ZFIN;Acc:ZDB-GENE-071004-116]	GO:2001235;;GO:0051603;;GO:0006915;;GO:0006955;;GO:0006508;;GO:0005615;;GO:0005576;;GO:0016787;;GO:0004197;;GO:0008233;;GO:0008234;;GO:0008656	biological_process;;biological_process;;biological_process;;biological_process;;biological_process;;cellular_component;;cellular_component;;molecular_function;;molecular_function;;molecular_function;;molecular_function;;molecular_function;;	BP:positive regulation of apoptotic signaling pathway;;BP:proteolysis involved in cellular protein catabolic process;;BP:apoptotic process;;BP:immune response;;BP:proteolysis;;CC:extracellular space;;CC:extracellular region;;MF:hydrolase activity;;MF:cysteine-type endopeptidase activity;;MF:peptidase activity;;MF:cysteine-type peptidase activity;;MF:cysteine-type endopeptidase activator activity …	K01365	CTSL	dre04210;;dre04145;;dre04140;;dre04142	Apoptosis;;Phagosome;;Autophagy - animal;;Lysosome
ENSDARG00000038147	hbbe3	hemoglobin beta embryonic-3 [Source:ZFIN;Acc:ZDB-GENE-980526-287]	GO:0098869;;GO:0042744;;GO:0015671;;GO:0005833;;GO:0031838;;GO:0005344;;GO:0019825;;GO:0020037;;GO:0043177;;GO:0031720;;GO:0046872;;GO:0004601	biological_process;;biological_process;;biological_process;;cellular_component;;cellular_component;;molecular_function;;molecular_function;;molecular_function;;molecular_function;;molecular_function;;molecular_function;;molecular_function;;	BP:cellular oxidant detoxification;;BP:hydrogen peroxide catabolic process;;BP:oxygen transport;;CC:hemoglobin complex;;CC:haptoglobin-hemoglobin complex;;MF:oxygen transporter activity;;MF:oxygen binding;;MF:heme binding;;MF:organic acid binding;;MF:haptoglobin binding;;MF:metal ion binding;;MF:peroxidase activity;;	K13823	HBB	------	------
ENSDARG00000094400	si:dkey-199f5.6	si:dkey-199f5.6 [Source:ZFIN;Acc:ZDB-GENE-100922-107]	------	------	------	------	------	------	------
ENSDARG00000043719	c3a.6	complement component c3a, duplicate 6 [Source:ZFIN;Acc:ZDB-GENE-041212-2]	GO:0006956;;GO:0005576;;GO:0005615;;GO:0005515;;GO:0004866	biological_process;;cellular_component;;cellular_component;;molecular_function;;molecular_function;;	BP:complement activation;;CC:extracellular region;;CC:extracellular space;;MF:protein binding;;MF:endopeptidase inhibitor activity;;	K03990	C3	dre04145;;dre04080;;dre05168	Phagosome;;Neuroactive ligand-receptor interaction;;Herpes simplex virus 1 infection
ENSDARG00000059931	hyal2a	hyaluronidase 2a [Source:ZFIN;Acc:ZDB-GENE-131121-41]	GO:0030214;;GO:0005975;;GO:0031410;;GO:0004415;;GO:0033906	biological_process;;biological_process;;cellular_component;;molecular_function;;molecular_function;;	BP:hyaluronan catabolic process;;BP:carbohydrate metabolic process;;CC:cytoplasmic vesicle;;MF:hyalurononglucosaminidase activity;;MF:hyaluronoglucuronidase activity;;	K01197	hya	dre00531;;dre04142	Glycosaminoglycan degradation;;Lysosome
ENSDARG00000095807	hp	haptoglobin [Source:ZFIN;Acc:ZDB-GENE-030131-1259]	GO:0005576	cellular_component;;	CC:extracellular region;;	K25684	MSMB	------	------
ENSDARG00000038793	ccdc24	coiled-coil domain containing 24 [Source:ZFIN;Acc:ZDB-GENE-050327-18]	------	------	------	------	------	------	------
ENSDARG00000038424	c4b	complement 4B (Chido blood group) [Source:ZFIN;Acc:ZDB-GENE-100805-2]	GO:0005576;;GO:0005615;;GO:0005515;;GO:0004866	cellular_component;;cellular_component;;molecular_function;;molecular_function;;	CC:extracellular region;;CC:extracellular space;;MF:protein binding;;MF:endopeptidase inhibitor activity;;	K03989	C4	dre04145;;dre04080;;dre05168	Phagosome;;Neuroactive ligand-receptor interaction;;Herpes simplex virus 1 infection
ENSDARG00000098011	BX000438.2	-	------	------	------	------	------	------	------
ENSDARG00000014496	trpv6	transient receptor potential cation channel, subfamily V, member 6 [Source:ZFIN;Acc:ZDB-GENE-040624-12]	GO:0042539;;GO:0070588;;GO:0006816;;GO:0070317;;GO:0055085;;GO:0051592;;GO:0034220;;GO:0070509;;GO:0045893;;GO:0098655;;GO:0006811;;GO:0055074;;GO:0016021;;GO:0016020;;GO:0005886;;GO:0005262;;GO:0005216;;GO:0005515	biological_process;;biological_process;;biological_process;;biological_process;;biological_process;;biological_process;;biological_process;;biological_process;;biological_process;;biological_process;;biological_process;;biological_process;;cellular_component;;cellular_component;;cellular_component;;molecular_function;;molecular_function;;molecular_function;;	BP:hypotonic salinity response;;BP:calcium ion transmembrane transport;;BP:calcium ion transport;;BP:negative regulation of G0 to G1 transition;;BP:transmembrane transport;;BP:response to calcium ion;;BP:ion transmembrane transport;;BP:calcium ion import;;BP:positive regulation of transcription, DNA-templated;;BP:cation transmembrane transport;;BP:ion transport;;BP:calcium ion homeostasis;;CC:int…	K04975	TRPV6	dre04218;;dre04080	Cellular senescence;;Neuroactive ligand-receptor interaction
ENSDARG00000042221	mthfd1l	methylenetetrahydrofolate dehydrogenase (NADP+ dependent) 1 like [Source:ZFIN;Acc:ZDB-GENE-041001-133]	GO:0035999;;GO:0006730;;GO:0005829;;GO:0004329;;GO:0004477;;GO:0004488;;GO:0000166;;GO:0016874;;GO:0005524	biological_process;;biological_process;;cellular_component;;molecular_function;;molecular_function;;molecular_function;;molecular_function;;molecular_function;;molecular_function;;	BP:tetrahydrofolate interconversion;;BP:one-carbon metabolic process;;CC:cytosol;;MF:formate-tetrahydrofolate ligase activity;;MF:methenyltetrahydrofolate cyclohydrolase activity;;MF:methylenetetrahydrofolate dehydrogenas;;MF:nucleotide binding;;MF:ligase activity;;MF:ATP binding;;	K13402	MTHFD1L	dre00670;;dre01240	One carbon pool by folate;;Biosynthesis of cofactors
ENSDARG00000112027	si:ch211-76m11.3	si:ch211-76m11.3 [Source:ZFIN;Acc:ZDB-GENE-041210-276]	GO:0035556;;GO:0005515	biological_process;;molecular_function;;	BP:intracellular signal transduction;;MF:protein binding;;	------	------	------	------
ENSDARG00000040298	apoa4b.1	apolipoprotein A-IV b, tandem duplicate 1 [Source:ZFIN;Acc:ZDB-GENE-030131-1263]	GO:0070328;;GO:0034372;;GO:0006869;;GO:0043691;;GO:0042157;;GO:0046889;;GO:0042632;;GO:0033700;;GO:0033344;;GO:0042627;;GO:0034364;;GO:0005576;;GO:0005543;;GO:0008289;;GO:0060228	biological_process;;biological_process;;biological_process;;biological_process;;biological_process;;biological_process;;biological_process;;biological_process;;biological_process;;cellular_component;;cellular_component;;cellular_component;;molecular_function;;molecular_function;;molecular_function;;	BP:triglyceride homeostasis;;BP:very-low-density lipoprotein particle remodeling;;BP:lipid transport;;BP:reverse cholesterol transport;;BP:lipoprotein metabolic process;;BP:positive regulation of lipid biosynthetic process;;BP:cholesterol homeostasis;;BP:phospholipid efflux;;BP:cholesterol efflux;;CC:chylomicron;;CC:high-density lipoprotein particle;;CC:extracellular region;;MF:phospholipid bindi…	K08760	APOA4	------	------
ENSDARG00000070683	dkk3b	dickkopf WNT signaling pathway inhibitor 3b [Source:ZFIN;Acc:ZDB-GENE-061207-74]	GO:0090090;;GO:0007275;;GO:0002088;;GO:0043010;;GO:0030178;;GO:0005615;;GO:0005576;;GO:0039706;;GO:0048019	biological_process;;biological_process;;biological_process;;biological_process;;biological_process;;cellular_component;;cellular_component;;molecular_function;;molecular_function;;	BP:negative regulation of canonical Wnt signaling pathway;;BP:multicellular organism development;;BP:lens development in camera-type eye;;BP:camera-type eye development;;BP:negative regulation of Wnt signaling pathway;;CC:extracellular space;;CC:extracellular region;;MF:co-receptor binding;;MF:receptor antagonist activity;;	K25493	DKK3	------	------
ENSDARG00000019122	he1.2	hatching enzyme 1, tandem dupliate 2 [Source:ZFIN;Acc:ZDB-GENE-030131-2100]	GO:0035188;;GO:0006508;;GO:0005576;;GO:0016787;;GO:0004222;;GO:0008270;;GO:0008233;;GO:0046872;;GO:0008237	biological_process;;biological_process;;cellular_component;;molecular_function;;molecular_function;;molecular_function;;molecular_function;;molecular_function;;molecular_function;;	BP:hatching;;BP:proteolysis;;CC:extracellular region;;MF:hydrolase activity;;MF:metalloendopeptidase activity;;MF:zinc ion binding;;MF:peptidase activity;;MF:metal ion binding;;MF:metallopeptidase activity;;	K18543	HCE	------	------
ENSDARG00000019763	acp5a	acid phosphatase 5a, tartrate resistant [Source:ZFIN;Acc:ZDB-GENE-040426-2864]	GO:0045453;;GO:0016787;;GO:0008198;;GO:0008199;;GO:0046872;;GO:0003993	biological_process;;molecular_function;;molecular_function;;molecular_function;;molecular_function;;molecular_function;;	BP:bone resorption;;MF:hydrolase activity;;MF:ferrous iron binding;;MF:ferric iron binding;;MF:metal ion binding;;MF:acid phosphatase activity;;	K14379	ACP5	dre00740;;dre04142	Riboflavin metabolism;;Lysosome
ENSDARG00000036700	si:ch211-114n24.6	si:ch211-114n24.6 [Source:ZFIN;Acc:ZDB-GENE-120214-26]	GO:0007017;;GO:0000278;;GO:0000226;;GO:0005737;;GO:0005874;;GO:0016787;;GO:0005200;;GO:0005525	biological_process;;biological_process;;biological_process;;cellular_component;;cellular_component;;molecular_function;;molecular_function;;molecular_function;;	BP:microtubule-based process;;BP:mitotic cell cycle;;BP:microtubule cytoskeleton organization;;CC:cytoplasm;;CC:microtubule;;MF:hydrolase activity;;MF:structural constituent of cytoskeleton;;MF:GTP binding;;	K07374	TUBA	dre04210;;dre04814;;dre05132;;dre04540;;dre04145;;dre04530	Apoptosis;;Motor proteins;;Salmonella infection;;Gap junction;;Phagosome;;Tight junction
ENSDARG00000044002	cyp2x7	cytochrome P450, family 2, subfamily X, polypeptide 7 [Source:ZFIN;Acc:ZDB-GENE-110114-2]	GO:0006082;;GO:0006805;;GO:0005737;;GO:0016020;;GO:0043231;;GO:0004497;;GO:0020037;;GO:0016705;;GO:0016712;;GO:0005506	biological_process;;biological_process;;cellular_component;;cellular_component;;cellular_component;;molecular_function;;molecular_function;;molecular_function;;molecular_function;;molecular_function;;	BP:organic acid metabolic process;;BP:xenobiotic metabolic process;;CC:cytoplasm;;CC:membrane;;CC:intracellular membrane-bounded organelle;;MF:monooxygenase activity;;MF:heme binding;;MF:oxidoreductase activity, acting on paired donors, with incorporation or reduction of molecular oxygen;;MF:oxidoreductase activity, acting on paired donors, with incorporation or reduction of molecular oxygen, red…	K17858	------	dre00591;;dre00590	Linoleic acid metabolism;;Arachidonic acid metabolism
ENSDARG00000100679	lrch3	leucine-rich repeats and calponin homology (CH) domain containing 3 [Source:ZFIN;Acc:ZDB-GENE-071004-44]	GO:0005829;;GO:0016020;;GO:0005515	cellular_component;;cellular_component;;molecular_function;;	CC:cytosol;;CC:membrane;;MF:protein binding;;	------	------	------	------
ENSDARG00000097046	CR936518.1	-	------	------	------	------	------	------	------
ENSDARG00000018846	dgat2	diacylglycerol O-acyltransferase 2 [Source:NCBI gene;Acc:565316]	GO:0006651;;GO:0061959;;GO:1905897;;GO:0055088;;GO:0019432;;GO:0006071;;GO:0005811;;GO:0005789;;GO:1990578;;GO:0008374;;GO:0004144;;GO:0050252	biological_process;;biological_process;;biological_process;;biological_process;;biological_process;;biological_process;;cellular_component;;cellular_component;;cellular_component;;molecular_function;;molecular_function;;molecular_function;;	BP:diacylglycerol biosynthetic process;;BP:response t;;BP:regulation of response to endoplasmic reticulum stress;;BP:lipid homeostasis;;BP:triglyceride biosynthetic process;;BP:glycerol metabolic process;;CC:lipid particle;;CC:endoplasmic reticulum membrane;;CC:perinuclear endoplasmic reticulum membrane;;MF:O-acyltransferase activity;;MF:diacylglycerol O-acyltransferase activity;;MF:retinol O-fat…	K11160	DGAT2	dre00561	Glycerolipid metabolism
ENSDARG00000045180	acta2	actin alpha 2, smooth muscle [Source:ZFIN;Acc:ZDB-GENE-030131-1229]	GO:0008015;;GO:0060047;;GO:0010628;;GO:0090131;;GO:0005737;;GO:0044297;;GO:0030175;;GO:0030027	biological_process;;biological_process;;biological_process;;biological_process;;cellular_component;;cellular_component;;cellular_component;;cellular_component;;	BP:blood circulation;;BP:heart contraction;;BP:positive regulation of gene expression;;BP:mesenchyme migration;;CC:cytoplasm;;CC:cell body;;CC:filopodium;;CC:lamellipodium;;	K12313	ACTA2	dre04814;;dre04261;;dre04270;;dre04371;;dre04260	Motor proteins;;Adrenergic signaling in cardiomyocytes;;Vascular smooth muscle contraction;;Apelin signaling pathway;;Cardiac muscle contraction
ENSDARG00000089475	hbae1.1	hemoglobin, alpha embryonic 1.1 [Source:ZFIN;Acc:ZDB-GENE-980526-80]	GO:0098869;;GO:0042744;;GO:0015671;;GO:0005833;;GO:0031838;;GO:0005344;;GO:0019825;;GO:0020037;;GO:0043177;;GO:0031720;;GO:0005506;;GO:0046872;;GO:0004601	biological_process;;biological_process;;biological_process;;cellular_component;;cellular_component;;molecular_function;;molecular_function;;molecular_function;;molecular_function;;molecular_function;;molecular_function;;molecular_function;;molecular_function;;	BP:cellular oxidant detoxification;;BP:hydrogen peroxide catabolic process;;BP:oxygen transport;;CC:hemoglobin complex;;CC:haptoglobin-hemoglobin complex;;MF:oxygen transporter activity;;MF:oxygen binding;;MF:heme binding;;MF:organic acid binding;;MF:haptoglobin binding;;MF:iron ion binding;;MF:metal ion binding;;MF:peroxidase activity;;	K13826	HBZ	------	------
ENSDARG00000090988	lars1a	leucyl-tRNA synthetase 1a [Source:ZFIN;Acc:ZDB-GENE-110411-16]	GO:0006418;;GO:0006429;;GO:0004812;;GO:0004823;;GO:0000166;;GO:0002161;;GO:0005524	biological_process;;biological_process;;molecular_function;;molecular_function;;molecular_function;;molecular_function;;molecular_function;;	BP:tRNA aminoacylation for protein translation;;BP:leucyl-tRNA aminoacylation;;MF:aminoacyl-tRNA ligase activity;;MF:leucine-tRNA ligase activity;;MF:nucleotide binding;;MF:aminoacyl-tRNA editing activity;;MF:ATP binding;;	K01869	LARS, leuS	dre00970	Aminoacyl-tRNA biosynthesis
ENSDARG00000012881	slc4a1a	solute carrier family 4 member 1a (Diego blood group) [Source:ZFIN;Acc:ZDB-GENE-010525-1]	GO:0055085;;GO:0030218;;GO:0006811;;GO:0015701;;GO:0051453;;GO:0006820;;GO:0098656;;GO:0015698;;GO:0035162;;GO:0016021;;GO:0016020;;GO:0016323;;GO:0005886;;GO:0015297;;GO:0015106;;GO:0005515;;GO:0005452;;GO:0008509	biological_process;;biological_process;;biological_process;;biological_process;;biological_process;;biological_process;;biological_process;;biological_process;;biological_process;;cellular_component;;cellular_component;;cellular_component;;cellular_component;;molecular_function;;molecular_function;;molecular_function;;molecular_function;;molecular_function;;	BP:transmembrane transport;;BP:erythrocyte differentiation;;BP:ion transport;;BP:bicarbonate transport;;BP:regulation of intracellular pH;;BP:anion transport;;BP:anion transmembrane transport;;BP:inorganic anion transport;;BP:embryonic hemopoiesis;;CC:integral component of membrane;;CC:membrane;;CC:basolateral plasma membrane;;CC:plasma membrane;;MF:antiporter activity;;MF:bicarbonate transmembra…	K13855;K13856;K06573	SLC4A2, AE2;SLC4A3, AE3;SLC4A1, AE1, CD233	------	------
ENSDARG00000014190	sst2	somatostatin 2 [Source:ZFIN;Acc:ZDB-GENE-010219-2]	GO:0030334;;GO:0007165;;GO:0005576;;GO:0005615;;GO:0005179	biological_process;;biological_process;;cellular_component;;cellular_component;;molecular_function;;	BP:regulation of cell migration;;BP:signal transduction;;CC:extracellular region;;CC:extracellular space;;MF:hormone activity;;	K05237	SST	dre04080	Neuroactive ligand-receptor interaction
ENSDARG00000054319	oxct1b	3-oxoacid CoA transferase 1b [Source:ZFIN;Acc:ZDB-GENE-060929-212]	GO:0046952;;GO:0046950;;GO:0005739;;GO:0008410;;GO:0008260	biological_process;;biological_process;;cellular_component;;molecular_function;;molecular_function;;	BP:ketone body catabolic process;;BP:cellular ketone body metabolic process;;CC:mitochondrion;;MF:CoA-transferase activity;;MF:3-oxoacid CoA-transferase activity;;	K01027	OXCT	dre00650;;dre00280	Butanoate metabolism;;Valine, leucine and isoleucine degradation
ENSDARG00000100869	adcy9	adenylate cyclase 9 [Source:ZFIN;Acc:ZDB-GENE-050208-455]	GO:0035556;;GO:0009190;;GO:0016020;;GO:0016849	biological_process;;biological_process;;cellular_component;;molecular_function;;	BP:intracellular signal transduction;;BP:cyclic nucleotide biosynthetic process;;CC:membrane;;MF:phosphorus-oxygen lyase activity;;	K08049	ADCY9	dre04371;;dre04020;;dre04114;;dre04540;;dre04912;;dre04916;;dre04914;;dre00230;;dre04261;;dre04270	Apelin signaling pathway;;Calcium signaling pathway;;Oocyte meiosis;;Gap junction;;GnRH signaling pathway;;Melanogenesis;;Progesterone-mediated oocyte maturation;;Purine metabolism;;Adrenergic signaling in cardiomyocytes;;Vascular smooth muscle contraction
ENSDARG00000073974	colgalt1	collagen beta(1-O)galactosyltransferase 1 [Source:ZFIN;Acc:ZDB-GENE-070720-6]	GO:0050211;;GO:0016757	molecular_function;;molecular_function;;	MF:procollagen galactosyltransferase activity;;MF:transferase activity, transferring glycosyl groups;;	K11703	GLT25D	dre00310;;dre00514	Lysine degradation;;Other types of O-glycan biosynthesis
ENSDARG00000079296	gcga	glucagon a [Source:ZFIN;Acc:ZDB-GENE-010219-1]	GO:0003323;;GO:0042594;;GO:0007155;;GO:0006508;;GO:0045121;;GO:0031258;;GO:0016324;;GO:0070161;;GO:0005576;;GO:0005179;;GO:0004252;;GO:0031769;;GO:0008239	biological_process;;biological_process;;biological_process;;biological_process;;cellular_component;;cellular_component;;cellular_component;;cellular_component;;cellular_component;;molecular_function;;molecular_function;;molecular_function;;molecular_function;;	BP:type B pancreatic cell development;;BP:response to starvation;;BP:cell adhesion;;BP:proteolysis;;CC:membrane raft;;CC:lamellipodium membrane;;CC:apical plasma membrane;;CC:anchoring junction;;CC:extracellular region;;MF:hormone activity;;MF:serine-type endopeptidase activity;;MF:glucagon receptor binding;;MF:dipeptidyl-peptidase activity;;	K05259	GCG	dre04080	Neuroactive ligand-receptor interaction
ENSDARG00000068406	six5	SIX homeobox 5 [Source:ZFIN;Acc:ZDB-GENE-010201-3]	GO:0006355;;GO:0005634;;GO:0000981;;GO:0003677	biological_process;;cellular_component;;molecular_function;;molecular_function;;	BP:regulation of transcription, DNA-templated;;CC:nucleus;;MF:RNA polymerase II transcription factor activity, sequence-specific DNA binding;;MF:DNA binding;;	K15614;K19472;K19474;K15615	SIX1;SIX2;SIX5;SIX4	------	------
ENSDARG00000098733	pxdn	peroxidasin [Source:ZFIN;Acc:ZDB-GENE-140415-2]	GO:0140825;;GO:0006979;;GO:0020037;;GO:0005515;;GO:0046872;;GO:0004601	deleted;;biological_process;;molecular_function;;molecular_function;;molecular_function;;molecular_function;;	old GO;;BP:response to oxidative stress;;MF:heme binding;;MF:protein binding;;MF:metal ion binding;;MF:peroxidase activity;;	K19511	PXDN, VPO1	dre00350	Tyrosine metabolism
ENSDARG00000033227	lect2l	leukocyte cell-derived chemotaxin 2 like [Source:ZFIN;Acc:ZDB-GENE-070127-4]	GO:0009617;;GO:0044782;;GO:0060271;;GO:0005737;;GO:0046872	biological_process;;biological_process;;biological_process;;cellular_component;;molecular_function;;	BP:response to bacterium;;BP:cilium organization;;BP:cilium assembly;;CC:cytoplasm;;MF:metal ion binding;;	K25755	LECT2	------	------
ENSDARG00000032976	cmlc1	cardiac myosin light chain-1 [Source:ZFIN;Acc:ZDB-GENE-030522-1]	GO:0003007;;GO:0055015;;GO:0055005;;GO:0048738;;GO:0060047;;GO:0045214;;GO:0016460;;GO:0005509	biological_process;;biological_process;;biological_process;;biological_process;;biological_process;;biological_process;;cellular_component;;molecular_function;;	BP:heart morphogenesis;;BP:ventricular cardiac muscle cell development;;BP:ventricular cardiac myofibril assembly;;BP:cardiac muscle tissue development;;BP:heart contraction;;BP:sarcomere organization;;CC:myosin II complex;;MF:calcium ion binding;;	K12750;K12751	MYL4;MYL6	dre04218;;dre04625;;dre04371;;dre04020;;dre04744;;dre04114;;dre04070;;dre04814;;dre04910;;dre04916;;dre04260;;dre04912;;dre04270;;dre04261;;dre04530	Cellular senescence;;C-type lectin receptor signaling pathway;;Apelin signaling pathway;;Calcium signaling pathway;;Phototransduction;;Oocyte meiosis;;Phosphatidylinositol signaling system;;Motor proteins;;Insulin signaling pathway;;Melanogenesis;;Cardiac muscle contraction;;GnRH signaling pathway;;Vascular smooth muscle contraction;;Adrenergic signaling in cardiomyocytes;;Tight junction
ENSDARG00000006526	fn1b	fibronectin 1b [Source:ZFIN;Acc:ZDB-GENE-030131-6545]	GO:0008360;;GO:0007399;;GO:0007507;;GO:0003128;;GO:0007160;;GO:0006953;;GO:0007155;;GO:0003181;;GO:0007044;;GO:0001756;;GO:0005576;;GO:0005178;;GO:0043394;;GO:0005515;;GO:0008201	biological_process;;biological_process;;biological_process;;biological_process;;biological_process;;biological_process;;biological_process;;biological_process;;biological_process;;biological_process;;cellular_component;;molecular_function;;molecular_function;;molecular_function;;molecular_function;;	BP:regulation of cell shape;;BP:nervous system development;;BP:heart development;;BP:heart field specification;;BP:cell-matrix adhesion;;BP:acute-phase response;;BP:cell adhesion;;BP:atrioventricular valve morphogenesis;;BP:cell-substrate junction assembly;;BP:somitogenesis;;CC:extracellular region;;MF:integrin binding;;MF:proteoglycan binding;;MF:protein binding;;MF:heparin binding;;	K05717;K08132	FN1;COL12A	dre04512;;dre04810;;dre04510	ECM-receptor interaction;;Regulation of actin cytoskeleton;;Focal adhesion
ENSDARG00000086571	kcna7	potassium voltage-gated channel, shaker-related subfamily, member 7 [Source:ZFIN;Acc:ZDB-GENE-120215-257]	GO:0006813;;GO:0051260;;GO:0034765;;GO:0008076;;GO:0005249;;GO:0005515	biological_process;;biological_process;;biological_process;;cellular_component;;molecular_function;;molecular_function;;	BP:potassium ion transport;;BP:protein homooligomerization;;BP:regulation of ion transmembrane transport;;CC:voltage-gated potassium channel complex;;MF:voltage-gated potassium channel activity;;MF:protein binding;;	K04876;K04874;K04880;K04879	KCNA3, KV1.3;KCNA1, KV1.1;KCNA7, KV1.7;KCNA6, KV1.6	------	------
ENSDARG00000075441	vwa2	von Willebrand factor A domain containing 2 [Source:ZFIN;Acc:ZDB-GENE-100302-1]	GO:0048856;;GO:0007161;;GO:0010669;;GO:0005604;;GO:0005615;;GO:0005509	biological_process;;biological_process;;biological_process;;cellular_component;;cellular_component;;molecular_function;;	BP:anatomical structure development;;BP:calcium-independent cell-matrix adhesion;;BP:epithelial structure maintenance;;CC:basement membrane;;CC:extracellular space;;MF:calcium ion binding;;	K06238;K24508;K08132	COL6A;VWA2;COL12A	dre04512;;dre04510	ECM-receptor interaction;;Focal adhesion
ENSDARG00000105408	BX248082.2	-	------	------	------	------	------	------	------
ENSDARG00000060484	selenoi	selenoprotein I [Source:ZFIN;Acc:ZDB-GENE-091204-137]	GO:0008654;;GO:0016020;;GO:0016780	biological_process;;cellular_component;;molecular_function;;	BP:phospholipid biosynthetic process;;CC:membrane;;MF:phosphotransferase activity, for other substituted phosphate groups;;	K00993	EPT1	dre00440;;dre00564;;dre00565	Phosphonate and phosphinate metabolism;;Glycerophospholipid metabolism;;Ether lipid metabolism
ENSDARG00000093628	s100a11	S100 calcium binding protein A11 [Source:ZFIN;Acc:ZDB-GENE-070717-5]	GO:0005615;;GO:0048471;;GO:0005509;;GO:0046914;;GO:0048306	cellular_component;;cellular_component;;molecular_function;;molecular_function;;molecular_function;;	CC:extracellular space;;CC:perinuclear region of cytoplasm;;MF:calcium ion binding;;MF:transition metal ion binding;;MF:calcium-dependent protein binding;;	K17274;K23765;K23758	S100A10;S100A11_13, S100C;S100A1	dre05132	Salmonella infection
ENSDARG00000035350	ins	preproinsulin [Source:NCBI gene;Acc:30262]	GO:0003309;;GO:2000252;;GO:0031667;;GO:0009749;;GO:2000228;;GO:0006006;;GO:0005576;;GO:0005615;;GO:0005179	biological_process;;biological_process;;biological_process;;biological_process;;biological_process;;biological_process;;cellular_component;;cellular_component;;molecular_function;;	BP:type B pancreatic cell differentiation;;BP:negative regulation of feeding behavior;;BP:response to nutrient levels;;BP:response to glucose;;BP:positive regulation of pancreatic A cell differentiation;;BP:glucose metabolic process;;CC:extracellular region;;CC:extracellular space;;MF:hormone activity;;	K04526	INS	dre04010;;dre04114;;dre04910;;dre04810;;dre04914;;dre04068;;dre04140;;dre04150	MAPK signaling pathway;;Oocyte meiosis;;Insulin signaling pathway;;Regulation of actin cytoskeleton;;Progesterone-mediated oocyte maturation;;FoxO signaling pathway;;Autophagy - animal;;mTOR signaling pathway
ENSDARG00000101062	fdft1	farnesyl-diphosphate farnesyltransferase 1 [Source:ZFIN;Acc:ZDB-GENE-081104-242]	GO:0009058;;GO:0006695;;GO:0008152;;GO:0045338;;GO:0008610;;GO:0016020;;GO:0005789;;GO:0016765;;GO:0051996;;GO:0003824;;GO:0004310;;GO:0004311;;GO:0016740	biological_process;;biological_process;;biological_process;;biological_process;;biological_process;;cellular_component;;cellular_component;;molecular_function;;molecular_function;;molecular_function;;molecular_function;;molecular_function;;molecular_function;;	BP:biosynthetic process;;BP:cholesterol biosynthetic process;;BP:metabolic process;;BP:farnesyl diphosphate metabolic process;;BP:lipid biosynthetic process;;CC:membrane;;CC:endoplasmic reticulum membrane;;MF:transferase activity, transferring alkyl or ary;;MF:squalene synthase activity;;MF:catalytic activity;;MF:farnesyl-diphosphate farnesyltransferase activity;;MF:farnesyltranstransferase activ…	K00801	FDFT1	dre00100	Steroid biosynthesis
ENSDARG00000117474	CABZ01048956.1	probable GPI-anchored adhesin-like protein PGA18 [Source:NCBI gene;Acc:108191751]	------	------	------	------	------	------	------
ENSDARG00000055539	epdl2	ependymin-like 2 [Source:ZFIN;Acc:ZDB-GENE-091204-250]	GO:0007160;;GO:0005764;;GO:0005576;;GO:0005509	biological_process;;cellular_component;;cellular_component;;molecular_function;;	BP:cell-matrix adhesion;;CC:lysosome;;CC:extracellular region;;MF:calcium ion binding;;	------	------	------	------
ENSDARG00000110612	CU681855.1	regulator of G-protein signaling 20-like [Source:NCBI gene;Acc:100332753]	------	------	------	K16449	RGS	------	------
ENSDARG00000042544	degs2	delta(4)-desaturase, sphingolipid 2 [Source:ZFIN;Acc:ZDB-GENE-080228-1]	GO:0030148;;GO:0006629;;GO:0046513;;GO:0006667;;GO:0016021;;GO:0005789;;GO:0004497;;GO:0042284	biological_process;;biological_process;;biological_process;;biological_process;;cellular_component;;cellular_component;;molecular_function;;molecular_function;;	BP:sphingolipid biosynthetic process;;BP:lipid metabolic process;;BP:ceramide biosynthetic process;;BP:sphinganine metabolic process;;CC:integral component of membrane;;CC:endoplasmic reticulum membrane;;MF:monooxygenase activity;;MF:sphingolipid delta-4 desaturase activity;;	K04712	DEGS	dre00600	Sphingolipid metabolism
ENSDARG00000012076	apoa1a	apolipoprotein A-Ia [Source:NCBI gene;Acc:30355]	GO:0006869;;GO:0042157;;GO:0008203;;GO:0034364;;GO:0005576;;GO:0008289;;GO:0042803	biological_process;;biological_process;;biological_process;;cellular_component;;cellular_component;;molecular_function;;molecular_function;;	BP:lipid transport;;BP:lipoprotein metabolic process;;BP:cholesterol metabolic process;;CC:high-density lipoprotein particle;;CC:extracellular region;;MF:lipid binding;;MF:protein homodimerization activity;;	K08757	APOA1	dre03320	PPAR signaling pathway
ENSDARG00000023656	he1.1	hatching enzyme 1, tandem duplicate 1 [Source:ZFIN;Acc:ZDB-GENE-021211-3]	GO:0035188;;GO:0006508;;GO:0005576;;GO:0016787;;GO:0004222;;GO:0008270;;GO:0008233;;GO:0046872;;GO:0008237	biological_process;;biological_process;;cellular_component;;molecular_function;;molecular_function;;molecular_function;;molecular_function;;molecular_function;;molecular_function;;	BP:hatching;;BP:proteolysis;;CC:extracellular region;;MF:hydrolase activity;;MF:metalloendopeptidase activity;;MF:zinc ion binding;;MF:peptidase activity;;MF:metal ion binding;;MF:metallopeptidase activity;;	K18543	HCE	------	------
ENSDARG00000004199	spam1	sperm adhesion molecule 1 [Source:ZFIN;Acc:ZDB-GENE-050506-63]	GO:0005975;;GO:0016020;;GO:0004415	biological_process;;cellular_component;;molecular_function;;	BP:carbohydrate metabolic process;;CC:membrane;;MF:hyalurononglucosaminidase activity;;	K01197	hya	dre00531;;dre04142	Glycosaminoglycan degradation;;Lysosome
ENSDARG00000052648	hs3st4	heparan sulfate (glucosamine) 3-O-sulfotransferase 4 [Source:ZFIN;Acc:ZDB-GENE-070202-8]	GO:0016020;;GO:0008146;;GO:0008467	cellular_component;;molecular_function;;molecular_function;;	CC:membrane;;MF:sulfotransferase activity;;MF:[heparan sulfate]-glucosamine 3-sulfotransferase 1 activity;;	K09678	HS3ST4	dre00534	Glycosaminoglycan biosynthesis - heparan sulfate / heparin
ENSDARG00000095744	si:dkey-269i1.4	si:dkey-269i1.4 [Source:ZFIN;Acc:ZDB-GENE-121214-37]	GO:2001235;;GO:0051603;;GO:0006955;;GO:0006508;;GO:0005615;;GO:0005576;;GO:0008656;;GO:0004197;;GO:0008234	biological_process;;biological_process;;biological_process;;biological_process;;cellular_component;;cellular_component;;molecular_function;;molecular_function;;molecular_function;;	BP:positive regulation of apoptotic signaling pathway;;BP:proteolysis involved in cellular protein catabolic process;;BP:immune response;;BP:proteolysis;;CC:extracellular space;;CC:extracellular region;;MF:cysteine-type endopeptidase activator activity involved in apoptotic process;;MF:cysteine-type endopeptidase activity;;MF:cysteine-type peptidase activity;;	K01365	CTSL	dre04210;;dre04145;;dre04140;;dre04142	Apoptosis;;Phagosome;;Autophagy - animal;;Lysosome
ENSDARG00000068910	nos1	nitric oxide synthase 1 (neuronal) [Source:NCBI gene;Acc:60658]	GO:0098924;;GO:0021517;;GO:0001889;;GO:0032496;;GO:0006809;;GO:0006936;;GO:0007210;;GO:0006527;;GO:0048668;;GO:0060218;;GO:0007263;;GO:0009725;;GO:0045776;;GO:0042383;;GO:0014069;;GO:0005886;;GO:0043197;;GO:0005829;;GO:0005634;;GO:0016491;;GO:0050661;;GO:0050660;;GO:0010181;;GO:0046872;;GO:0020037;;GO:0004517;;GO:0005516;;GO:0005515	biological_process;;biological_process;;biological_process;;biological_process;;biological_process;;biological_process;;biological_process;;biological_process;;biological_process;;biological_process;;biological_process;;biological_process;;biological_process;;cellular_component;;cellular_component;;cellular_component;;cellular_component;;cellular_component;;cellular_component;;molecular_function;…	BP:retrograde trans-synaptic signaling by nitric oxide;;BP:ventral spinal cord development;;BP:liver development;;BP:response to lipopolysaccharide;;BP:nitric oxide biosynthetic process;;BP:muscle contraction;;BP:serotonin receptor signaling pathway;;BP:arginine catabolic process;;BP:collateral sprouting;;BP:hematopoietic stem cell differentiation;;BP:nitric oxide mediated signal transduction;;BP…	K13240	NOS1	dre04371;;dre04020;;dre00330;;dre04145;;dre04146;;dre00220	Apelin signaling pathway;;Calcium signaling pathway;;Arginine and proline metabolism;;Phagosome;;Peroxisome;;Arginine biosynthesis
ENSDARG00000103854	pdlim7	PDZ and LIM domain 7 [Source:NCBI gene;Acc:393813]	GO:0003143;;GO:0033339;;GO:0007507;;GO:0003294;;GO:0030036;;GO:0001947;;GO:0001756;;GO:0048513;;GO:0003190;;GO:0061061;;GO:0005737;;GO:0031941;;GO:0015629;;GO:0001725;;GO:0048471;;GO:0030018;;GO:0005912;;GO:0051371;;GO:0003779;;GO:0005515;;GO:0046872	biological_process;;biological_process;;biological_process;;biological_process;;biological_process;;biological_process;;biological_process;;biological_process;;biological_process;;biological_process;;cellular_component;;cellular_component;;cellular_component;;cellular_component;;cellular_component;;cellular_component;;cellular_component;;molecular_function;;molecular_function;;molecular_function;…	BP:embryonic heart tube morphogenesis;;BP:pectoral fin development;;BP:heart development;;BP:atrial ventricular junction remodeling;;BP:actin cytoskeleton organization;;BP:heart looping;;BP:somitogenesis;;BP:animal organ development;;BP:atrioventricular valve formation;;BP:muscle structure development;;CC:cytoplasm;;CC:filamentous actin;;CC:actin cytoskeleton;;CC:stress fiber;;CC:perinuclear regi…	K19867;K24314;K05760	PDLIM5_6_7;LPXN;PXN	dre04370;;dre04810;;dre04510	VEGF signaling pathway;;Regulation of actin cytoskeleton;;Focal adhesion
ENSDARG00000096563	BX322603.1	-	GO:0051603;;GO:2001235;;GO:0006955;;GO:0005615;;GO:0005576;;GO:0008656;;GO:0004197	biological_process;;biological_process;;biological_process;;cellular_component;;cellular_component;;molecular_function;;molecular_function;;	BP:proteolysis involved in cellular protein catabolic process;;BP:positive regulation of apoptotic signaling pathway;;BP:immune response;;CC:extracellular space;;CC:extracellular region;;MF:cysteine-type endopeptidase activator activity involved in apoptotic process;;MF:cysteine-type endopeptidase activity;;	------	------	dre04210;;dre04145;;dre04140;;dre04142	Apoptosis;;Phagosome;;Autophagy - animal;;Lysosome
ENSDARG00000079305	hbae3	hemoglobin alpha embryonic-3 [Source:ZFIN;Acc:ZDB-GENE-990706-3]	GO:0098869;;GO:0042744;;GO:0015671;;GO:0005833;;GO:0031838;;GO:0005344;;GO:0019825;;GO:0020037;;GO:0043177;;GO:0046872	biological_process;;biological_process;;biological_process;;cellular_component;;cellular_component;;molecular_function;;molecular_function;;molecular_function;;molecular_function;;molecular_function;;	BP:cellular oxidant detoxification;;BP:hydrogen peroxide catabolic process;;BP:oxygen transport;;CC:hemoglobin complex;;CC:haptoglobin-hemoglobin complex;;MF:oxygen transporter activity;;MF:oxygen binding;;MF:heme binding;;MF:organic acid binding;;MF:metal ion binding;;	K13822	HBA	------	------
ENSDARG00000055926	foxi3a	forkhead box I3a [Source:ZFIN;Acc:ZDB-GENE-031126-3]	GO:0009957;;GO:0009913;;GO:0030154;;GO:0050891;;GO:0062236;;GO:0006355;;GO:0006357;;GO:0048731;;GO:0009653;;GO:0005634;;GO:0043565;;GO:0003700;;GO:0000978;;GO:0000981	biological_process;;biological_process;;biological_process;;biological_process;;biological_process;;biological_process;;biological_process;;biological_process;;biological_process;;cellular_component;;molecular_function;;molecular_function;;molecular_function;;molecular_function;;	BP:epidermal cell fate specification;;BP:epidermal cell differentiation;;BP:cell differentiation;;BP:multicellular organismal water homeostasis;;BP:ionocyte differentiation;;BP:regulation of transcription, DNA-templated;;BP:regulation of transcription from RNA polymerase II promoter;;BP:system development;;BP:anatomical structure morphogenesis;;CC:nucleus;;MF:sequence-specific DNA binding;;MF:tra…	K09405;K09401	FOXL;FOXI	------	------
ENSDARG00000063435	trpm4b.2	transient receptor potential cation channel, subfamily M, member 4b, transient receptor potential cation channel, subfamily M, member 4b, tandem duplicate 2 [Source:ZFIN;Acc:ZDB-GENE-061214-2]	GO:0042391;;GO:0061337;;GO:0019722;;GO:0006812;;GO:0070588;;GO:0055085;;GO:0034220;;GO:0042310;;GO:0002724;;GO:0006811;;GO:0016021;;GO:0016020;;GO:0005216;;GO:0005227;;GO:0099604	biological_process;;biological_process;;biological_process;;biological_process;;biological_process;;biological_process;;biological_process;;biological_process;;biological_process;;biological_process;;cellular_component;;cellular_component;;molecular_function;;molecular_function;;molecular_function;;	BP:regulation of membrane potential;;BP:cardiac conduction;;BP:calcium-mediated signaling;;BP:cation transport;;BP:calcium ion transmembrane transport;;BP:transmembrane transport;;BP:ion transmembrane transport;;BP:vasoconstriction;;BP:regulation of T cell cytokine production;;BP:ion transport;;CC:integral component of membrane;;CC:membrane;;MF:ion channel activity;;MF:calcium activated cation ch…	K04980;K04979	TRPM5;TRPM4	dre04621	NOD-like receptor signaling pathway
ENSDARG00000099425	CABZ01073265.1	complement factor I [Source:NCBI gene;Acc:557557]	GO:0006508;;GO:0016020;;GO:0004252;;GO:0005515	biological_process;;cellular_component;;molecular_function;;molecular_function;;	BP:proteolysis;;CC:membrane;;MF:serine-type endopeptidase activity;;MF:protein binding;;	K01333	CFI	------	------
ENSDARG00000114554	cdx1a	caudal type homeobox 1a [Source:ZFIN;Acc:ZDB-GENE-050510-1]	GO:0021903;;GO:0009887;;GO:0031016;;GO:0021906;;GO:0009952;;GO:0030154;;GO:0048793;;GO:0048384;;GO:0006355;;GO:0006357;;GO:0009948;;GO:0030097;;GO:0001756;;GO:0007275;;GO:0005634;;GO:0003700;;GO:0000977;;GO:0003677;;GO:0000981	biological_process;;biological_process;;biological_process;;biological_process;;biological_process;;biological_process;;biological_process;;biological_process;;biological_process;;biological_process;;biological_process;;biological_process;;biological_process;;biological_process;;cellular_component;;molecular_function;;molecular_function;;molecular_function;;molecular_function;;	BP:rostrocaudal neural tube patterning;;BP:animal organ morphogenesis;;BP:pancreas development;;BP:hindbrain-spinal cord boundary formation;;BP:anterior/posterior pattern specification;;BP:cell differentiation;;BP:pronephros development;;BP:retinoic acid receptor signaling pathway;;BP:regulation of transcription, DNA-templated;;BP:regulation of transcription from RNA polymerase II promoter;;BP:an…	K09305;K09312	HOX_5;CDX1_4	------	------
ENSDARG00000099200	zgc:123103	zgc:123103 [Source:ZFIN;Acc:ZDB-GENE-051030-105]	------	------	------	------	------	------	------
ENSDARG00000023111	plg	plasminogen [Source:ZFIN;Acc:ZDB-GENE-030131-1411]	GO:0042730;;GO:0007596;;GO:0048771;;GO:0006508;;GO:0005615;;GO:0005576;;GO:0004252;;GO:0004175;;GO:0005102	biological_process;;biological_process;;biological_process;;biological_process;;cellular_component;;cellular_component;;molecular_function;;molecular_function;;molecular_function;;	BP:fibrinolysis;;BP:blood coagulation;;BP:tissue remodeling;;BP:proteolysis;;CC:extracellular space;;CC:extracellular region;;MF:serine-type endopeptidase activity;;MF:endopeptidase activity;;MF:receptor binding;;	K01315	PLG	dre04080;;dre04371;;dre04020;;dre04010;;dre04510	Neuroactive ligand-receptor interaction;;Apelin signaling pathway;;Calcium signaling pathway;;MAPK signaling pathway;;Focal adhesion
ENSDARG00000023151	ucp1	uncoupling protein 1 [Source:ZFIN;Acc:ZDB-GENE-010503-1]	GO:0071398;;GO:0071391;;GO:1902600;;GO:0009409;;GO:1990542;;GO:1990845;;GO:0006839;;GO:0016020;;GO:0005739;;GO:0031966;;GO:0017077	biological_process;;biological_process;;biological_process;;biological_process;;biological_process;;biological_process;;biological_process;;cellular_component;;cellular_component;;cellular_component;;molecular_function;;	BP:cellular response to fatty acid;;BP:cellular response to estrogen stimulus;;BP:hydrogen ion transmembrane transport;;BP:response to cold;;BP:mitochondrial transmembrane transport;;BP:adaptive thermogenesis;;BP:mitochondrial transport;;CC:membrane;;CC:mitochondrion;;CC:mitochondrial membrane;;MF:oxidative phosphorylation uncoupler activity;;	K15103	UCP2_3, SLC25A8_9	------	------
ENSDARG00000012467	spint1b	serine peptidase inhibitor, Kunitz type 1 b [Source:ZFIN;Acc:ZDB-GENE-071218-1]	GO:0060429;;GO:0030198;;GO:0008544;;GO:0016020;;GO:0005886;;GO:0004867;;GO:0005515	biological_process;;biological_process;;biological_process;;cellular_component;;cellular_component;;molecular_function;;molecular_function;;	BP:epithelium development;;BP:extracellular matrix organization;;BP:epidermis development;;CC:membrane;;CC:plasma membrane;;MF:serine-type endopeptidase inhibitor activity;;MF:protein binding;;	K15619	SPINT1	------	------
ENSDARG00000033161	sst1.2	somatostatin 1, tandem duplicate 2 [Source:ZFIN;Acc:ZDB-GENE-100910-2]	GO:0005576;;GO:0005179	cellular_component;;molecular_function;;	CC:extracellular region;;MF:hormone activity;;	K05237	SST	dre04080	Neuroactive ligand-receptor interaction
ENSDARG00000101256	CABZ01085052.1	-	GO:0003743;;GO:0003723;;GO:0005515;;GO:0003729	molecular_function;;molecular_function;;molecular_function;;molecular_function;;	MF:translation initiation factor activity;;MF:RNA binding;;MF:protein binding;;MF:mRNA binding;;	K03260	EIF4G	------	------
ENSDARG00000002071	adss2	adenylosuccinate synthase 2 [Source:NCBI gene;Acc:550502]	GO:0044208;;GO:0006167;;GO:0006164;;GO:0046040;;GO:0005737;;GO:0005739;;GO:0004019;;GO:0000287;;GO:0000166;;GO:0005525	biological_process;;biological_process;;biological_process;;biological_process;;cellular_component;;cellular_component;;molecular_function;;molecular_function;;molecular_function;;molecular_function;;	BP:'de novo' AMP biosynthetic process;;BP:AMP biosynthetic process;;BP:purine nucleotide biosynthetic process;;BP:IMP metabolic process;;CC:cytoplasm;;CC:mitochondrion;;MF:adenylosuccinate synthase activity;;MF:magnesium ion binding;;MF:nucleotide binding;;MF:GTP binding;;	K01939	purA, ADSS	dre00250;;dre00230;;dre01232;;dre01240	Alanine, aspartate and glutamate metabolism;;Purine metabolism;;Nucleotide metabolism;;Biosynthesis of cofactors
ENSDARG00000103830	ddr2l	discoidin domain receptor family, member 2, like [Source:ZFIN;Acc:ZDB-GENE-041210-162]	GO:0006468;;GO:0032101;;GO:0038063;;GO:0007169;;GO:0016020;;GO:0004714;;GO:0004713;;GO:0004672;;GO:0005524	biological_process;;biological_process;;biological_process;;biological_process;;cellular_component;;molecular_function;;molecular_function;;molecular_function;;molecular_function;;	BP:protein phosphorylation;;BP:regulation of response to external stimulus;;BP:collagen-activated tyrosine kinase receptor signaling pathway;;BP:transmembrane receptor protein tyrosine kinase signaling pathway;;CC:membrane;;MF:transmembrane receptor protein tyrosine kinase activity;;MF:protein tyrosine kinase activity;;MF:protein kinase activity;;MF:ATP binding;;	K05125	DDR2, TKT, CD167b	dre04020;;dre04010	Calcium signaling pathway;;MAPK signaling pathway
ENSDARG00000002764	miox	myo-inositol oxygenase [Source:NCBI gene;Acc:571850]	GO:0019310;;GO:0005737;;GO:0008199;;GO:0005506;;GO:0050113	biological_process;;cellular_component;;molecular_function;;molecular_function;;molecular_function;;	BP:inositol catabolic process;;CC:cytoplasm;;MF:ferric iron binding;;MF:iron ion binding;;MF:inositol oxygenase activity;;	K00469	MIOX	dre00562;;dre00053;;dre01250	Inositol phosphate metabolism;;Ascorbate and aldarate metabolism;;Biosynthesis of nucleotide sugars
ENSDARG00000001870	atp1a1a.4	ATPase Na+/K+ transporting subunit alpha 1a, tandem duplicate 4 [Source:ZFIN;Acc:ZDB-GENE-001212-4]	GO:1990573;;GO:0006813;;GO:0036376;;GO:0006883;;GO:1902600;;GO:0030007;;GO:0016020;;GO:0016021;;GO:0005886;;GO:0005215;;GO:0000166;;GO:0005391;;GO:0005524;;GO:0016887;;GO:0046872;;GO:0008556	biological_process;;biological_process;;biological_process;;biological_process;;biological_process;;biological_process;;cellular_component;;cellular_component;;cellular_component;;molecular_function;;molecular_function;;molecular_function;;molecular_function;;molecular_function;;molecular_function;;molecular_function;;	BP:potassium ion import across plasma membrane;;BP:potassium ion transport;;BP:sodium ion export from cell;;BP:cellular sodium ion homeostasis;;BP:hydrogen ion transmembrane transport;;BP:cellular potassium ion homeostasis;;CC:membrane;;CC:integral component of membrane;;CC:plasma membrane;;MF:transporter activity;;MF:nucleotide binding;;MF:sodiu;;MF:ATP binding;;MF:ATPase activity;;MF:metal ion …	K01539	ATP1A	dre04261;;dre04260	Adrenergic signaling in cardiomyocytes;;Cardiac muscle contraction
ENSDARG00000101726	ces2b	carboxylesterase 2b [Source:ZFIN;Acc:ZDB-GENE-041014-96]	------	------	------	K03927	CES2	dre04514	Cell adhesion molecules
ENSDARG00000002463	arhgef37	Rho guanine nucleotide exchange factor (GEF) 37 [Source:ZFIN;Acc:ZDB-GENE-100514-3]	GO:0005737;;GO:0005085;;GO:0005515	cellular_component;;molecular_function;;molecular_function;;	CC:cytoplasm;;MF:guanyl-nucleotide exchange factor activity;;MF:protein binding;;	K20710	ARHGEF37	------	------
ENSDARG00000100442	cfh	complement factor H [Source:ZFIN;Acc:ZDB-GENE-050208-661]	------	------	------	K04004	CFH, HF1	dre04514	Cell adhesion molecules
ENSDARG00000052511	lin28b	lin-28 homolog B (C. elegans) [Source:ZFIN;Acc:ZDB-GENE-140811-1]	GO:0043009;;GO:0040009;;GO:0031047;;GO:0008270;;GO:0003676	biological_process;;biological_process;;biological_process;;molecular_function;;molecular_function;;	BP:chordate embryonic development;;BP:regulation of growth rate;;BP:gene silencing by RNA;;MF:zinc ion binding;;MF:nucleic acid binding;;	K18754	LIN28	------	------
ENSDARG00000101322	tfr1a	transferrin receptor 1a [Source:ZFIN;Acc:ZDB-GENE-041220-1]	GO:0006879;;GO:0031623;;GO:0030218;;GO:0042541;;GO:0006898;;GO:0035162;;GO:0006826;;GO:0006897;;GO:0033572;;GO:0009897;;GO:0016020;;GO:0042470;;GO:0005886;;GO:0110165;;GO:0004998	biological_process;;biological_process;;biological_process;;biological_process;;biological_process;;biological_process;;biological_process;;biological_process;;biological_process;;cellular_component;;cellular_component;;cellular_component;;cellular_component;;cellular_component;;molecular_function;;	BP:cellular iron ion homeostasis;;BP:receptor internalization;;BP:erythrocyte differentiation;;BP:hemoglobin biosynthetic process;;BP:receptor-mediated endocytosis;;BP:embryonic hemopoiesis;;BP:iron ion transport;;BP:endocytosis;;BP:transferrin transport;;CC:external side of plasma membrane;;CC:membrane;;CC:melanosome;;CC:plasma membrane;;CC:cellular anatomical entity;;MF:transferrin receptor act…	K06503	TFRC, CD71	dre04144;;dre04145;;dre04216;;dre04350	Endocytosis;;Phagosome;;Ferroptosis;;TGF-beta signaling pathway
ENSDARG00000091465	si:dkey-66a8.7	si:dkey-66a8.7 [Source:ZFIN;Acc:ZDB-GENE-131127-421]	GO:0006629;;GO:0008081	biological_process;;molecular_function;;	BP:lipid metabolic process;;MF:phosphoric diester hydrolase activity;;	------	------	------	------
ENSDARG00000078918	comtd1	catechol-O-methyltransferase domain containing 1 [Source:ZFIN;Acc:ZDB-GENE-030131-1072]	GO:0032259;;GO:0008757;;GO:0008171	biological_process;;molecular_function;;molecular_function;;	BP:methylation;;MF:S-adenosylmethionine-dependent methyltransferase activity;;MF:O-methyltransferase activity;;	K00545	COMT	dre00140;;dre00350	Steroid hormone biosynthesis;;Tyrosine metabolism
ENSDARG00000013397	bnip2	BCL2 interacting protein 2 [Source:ZFIN;Acc:ZDB-GENE-040109-6]	GO:0006915;;GO:0005737	biological_process;;cellular_component;;	BP:apoptotic process;;CC:cytoplasm;;	K18448	BNIP2	------	------
ENSDARG00000004296	ambp	alpha-1-microglobulin/bikunin precursor [Source:ZFIN;Acc:ZDB-GENE-040426-1608]	GO:0009986;;GO:0005576;;GO:0005886;;GO:0004867	cellular_component;;cellular_component;;cellular_component;;molecular_function;;	CC:cell surface;;CC:extracellular region;;CC:plasma membrane;;MF:serine-type endopeptidase inhibitor activity;;	K23620;K23421;K03909;K23087	AMBP;SPINT2;TFPI;TFPI2	dre04512;;dre04510	ECM-receptor interaction;;Focal adhesion
ENSDARG00000040781	sult3st4	sulfotransferase family 3, cytosolic sulfotransferase 4 [Source:ZFIN;Acc:ZDB-GENE-050913-17]	GO:0051923;;GO:0005737;;GO:0016740;;GO:0008146	biological_process;;cellular_component;;molecular_function;;molecular_function;;	BP:sulfation;;CC:cytoplasm;;MF:transferase activity;;MF:sulfotransferase activity;;	K16949	SULT3A	------	------
ENSDARG00000018529	lipf	lipase, gastric [Source:ZFIN;Acc:ZDB-GENE-040426-2737]	GO:0001666;;GO:0016042;;GO:0016788	biological_process;;biological_process;;molecular_function;;	BP:response to hypoxia;;BP:lipid catabolic process;;MF:hydrolase activity, acting on ester bonds;;	K01052	LIPA	dre00100;;dre04142	Steroid biosynthesis;;Lysosome
ENSDARG00000067719	wwtr1	WW domain containing transcription regulator 1 [Source:ZFIN;Acc:ZDB-GENE-051101-1]	GO:0048566;;GO:0001944;;GO:0030509;;GO:1905590;;GO:0003222;;GO:0048387;;GO:0001822;;GO:0061371;;GO:0010468;;GO:0060271;;GO:0070121;;GO:0007155;;GO:0072148;;GO:0034672;;GO:0035329;;GO:0001570;;GO:0001501;;GO:0045944;;GO:0003406;;GO:0046844;;GO:0045892;;GO:0005737;;GO:0005634;;GO:0003714;;GO:0003713;;GO:0005515	biological_process;;biological_process;;biological_process;;biological_process;;biological_process;;biological_process;;biological_process;;biological_process;;biological_process;;biological_process;;biological_process;;biological_process;;biological_process;;biological_process;;biological_process;;biological_process;;biological_process;;biological_process;;biological_process;;biological_process;…	BP:embryonic digestive tract development;;BP:vasculature development;;BP:BMP signaling pathway;;BP:fibronectin fibril organization;;BP:ventricular trabecula myocardium morphogenesis;;BP:negative regulation of retinoic acid receptor signaling pathway;;BP:kidney development;;BP:determination of heart left/right asymmetry;;BP:regulation of gene expression;;BP:cilium assembly;;BP:Kupffer's vesicle de…	K16820	WWTR1, TAZ	dre04144;;dre04530;;dre04120;;dre04330	Endocytosis;;Tight junction;;Ubiquitin mediated proteolysis;;Notch signaling pathway
ENSDARG00000068114	f11r.2	F11 receptor, tandem duplicate 2 [Source:ZFIN;Acc:ZDB-GENE-060531-67]	GO:0050892;;GO:0090559;;GO:0007155;;GO:0090557;;GO:0016020;;GO:0070161;;GO:0005886;;GO:0005923	biological_process;;biological_process;;biological_process;;biological_process;;cellular_component;;cellular_component;;cellular_component;;cellular_component;;	BP:intestinal absorption;;BP:regulation of membrane permeability;;BP:cell adhesion;;BP:establishment of endothelial intestinal barrier;;CC:membrane;;CC:anchoring junction;;CC:plasma membrane;;CC:bicellular tight junction;;	K06089;K06735;K06785	F11R, JAM1, CD321;JAM2, CD322;JAM3	dre04514;;dre04530	Cell adhesion molecules;;Tight junction
ENSDARG00000100002	ctbs	chitobiase, di-N-acetyl- [Source:ZFIN;Acc:ZDB-GENE-050522-422]	GO:0005975;;GO:0009313;;GO:0008061;;GO:0004553	biological_process;;biological_process;;molecular_function;;molecular_function;;	BP:carbohydrate metabolic process;;BP:oligosaccharide catabolic process;;MF:chitin binding;;MF:hydrolase activity, hydrolyzing O-glycosyl compounds;;	K12310	CTBS	dre00520	Amino sugar and nucleotide sugar metabolism
ENSDARG00000101160	apoa4a	apolipoprotein A-IV a [Source:ZFIN;Acc:ZDB-GENE-050417-469]	GO:0070328;;GO:0034372;;GO:0030150;;GO:0006869;;GO:0043691;;GO:0042157;;GO:0046889;;GO:0042632;;GO:0033700;;GO:0033344;;GO:0005741;;GO:0016020;;GO:0042627;;GO:0034364;;GO:0005576;;GO:0005543;;GO:0008289;;GO:0008320;;GO:0060228	biological_process;;biological_process;;biological_process;;biological_process;;biological_process;;biological_process;;biological_process;;biological_process;;biological_process;;biological_process;;cellular_component;;cellular_component;;cellular_component;;cellular_component;;cellular_component;;molecular_function;;molecular_function;;molecular_function;;molecular_function;;	BP:triglyceride homeostasis;;BP:very-low-density lipoprotein particle remodeling;;BP:protein import into mitochondrial matrix;;BP:lipid transport;;BP:reverse cholesterol transport;;BP:lipoprotein metabolic process;;BP:positive regulation of lipid biosynthetic process;;BP:cholesterol homeostasis;;BP:phospholipid efflux;;BP:cholesterol efflux;;CC:mitochondrial outer membrane;;CC:membrane;;CC:chylom…	K08760	APOA4	------	------
ENSDARG00000068849	fam83ha	family with sequence similarity 83 member Ha [Source:ZFIN;Acc:ZDB-GENE-090312-104]	GO:0030335;;GO:0045104;;GO:0044380;;GO:0007165;;GO:1990254;;GO:0019901	biological_process;;biological_process;;biological_process;;biological_process;;molecular_function;;molecular_function;;	BP:positive regulation of cell migration;;BP:intermediate filament cytoskeleton organization;;BP:protein localization to cytoskeleton;;BP:signal transduction;;MF:keratin filament binding;;MF:protein kinase binding;;	K23930;K23931	FAM83;FAM83H	------	------
ENSDARG00000100082	ap3b1a	adaptor related protein complex 3 subunit beta 1a [Source:ZFIN;Acc:ZDB-GENE-031112-8]	GO:0016192;;GO:0006886;;GO:0030665;;GO:0030117;;GO:0030131;;GO:0030123	biological_process;;biological_process;;cellular_component;;cellular_component;;cellular_component;;cellular_component;;	BP:vesicle-mediated transport;;BP:intracellular protein transport;;CC:clathrin-coated vesicle membrane;;CC:membrane coat;;CC:clathrin adaptor complex;;CC:AP-3 adaptor complex;;	K11825;K12397;K12392	AP2B1;AP3B;AP1B1	dre04144;;dre04142	Endocytosis;;Lysosome
ENSDARG00000090286	serpina1	serpin peptidase inhibitor, clade A (alpha-1 antiproteinase, antitrypsin), member 1 [Source:ZFIN;Acc:ZDB-GENE-030131-1421]	GO:0005615;;GO:0004867	cellular_component;;molecular_function;;	CC:extracellular space;;MF:serine-type endopeptidase inhibitor activity;;	K04525	SERPINA	------	------
ENSDARG00000018459	msrb2	methionine sulfoxide reductase B2 [Source:NCBI gene;Acc:405857]	GO:0030041;;GO:0006979;;GO:0030091;;GO:0005737;;GO:0005739;;GO:0033743;;GO:0046872;;GO:0033745;;GO:0003779;;GO:0016671;;GO:0016491	biological_process;;biological_process;;biological_process;;cellular_component;;cellular_component;;molecular_function;;molecular_function;;molecular_function;;molecular_function;;molecular_function;;molecular_function;;	BP:actin filament polymerization;;BP:response to oxidative stress;;BP:protein repair;;CC:cytoplasm;;CC:mitochondrion;;MF:peptide-methionin;;MF:metal ion binding;;MF:L-methionine;;MF:actin binding;;MF:oxidoreductase activity, acting on a sulfur group of donors, disulfide as acceptor;;MF:oxidoreductase activity;;	K07305	msrB	------	------
ENSDARG00000007129	slc6a16a	solute carrier family 6 member 16a [Source:ZFIN;Acc:ZDB-GENE-061009-43]	GO:0016021;;GO:0016020;;GO:0015293	cellular_component;;cellular_component;;molecular_function;;	CC:integral component of membrane;;CC:membrane;;MF:symporter activity;;	K05048	SLC6A15S	------	------
ENSDARG00000102946	si:ch73-167f10.1	si:ch73-167f10.1 [Source:ZFIN;Acc:ZDB-GENE-131121-334]	------	------	------	------	------	------	------
ENSDARG00000105261	nfkb1	nuclear factor of kappa light polypeptide gene enhancer in B-cells 1 [Source:ZFIN;Acc:ZDB-GENE-121204-3]	GO:0009790;;GO:0060429;;GO:0006355;;GO:0006357;;GO:0007165;;GO:0009653;;GO:0005737;;GO:0005634;;GO:0003700;;GO:0003677	biological_process;;biological_process;;biological_process;;biological_process;;biological_process;;biological_process;;cellular_component;;cellular_component;;molecular_function;;molecular_function;;	BP:embryo development;;BP:epithelium development;;BP:regulation of transcription, DNA-templated;;BP:regulation of transcription from RNA polymerase II promoter;;BP:signal transduction;;BP:anatomical structure morphogenesis;;CC:cytoplasm;;CC:nucleus;;MF:transcription factor activity, sequence-specific DNA binding;;MF:DNA binding;;	K02580	NFKB1	dre04218;;dre04625;;dre04621;;dre04620;;dre04010;;dre04622;;dre04210;;dre04623;;dre04920;;dre05132;;dre05168;;dre04137	Cellular senescence;;C-type lectin receptor signaling pathway;;NOD-like receptor signaling pathway;;Toll-like receptor signaling pathway;;MAPK signaling pathway;;RIG-I-like receptor signaling pathway;;Apoptosis;;Cytosolic DNA-sensing pathway;;Adipocytokine signaling pathway;;Salmonella infection;;Herpes simplex virus 1 infection;;Mitophagy - animal
ENSDARG00000097026	si:dkey-16m19.1	si:dkey-16m19.1 [Source:ZFIN;Acc:ZDB-GENE-030131-7281]	GO:0006801;;GO:0016020;;GO:0046872	biological_process;;cellular_component;;molecular_function;;	BP:superoxide metabolic process;;CC:membrane;;MF:metal ion binding;;	------	------	------	------
ENSDARG00000007739	atp1a1a.2	ATPase Na+/K+ transporting subunit alpha 1a, tandem duplicate 2 [Source:ZFIN;Acc:ZDB-GENE-001212-2]	GO:0048752;;GO:1990573;;GO:0006813;;GO:0036376;;GO:0006883;;GO:1902600;;GO:0030007;;GO:0016020;;GO:0016021;;GO:0005886;;GO:0005215;;GO:0000166;;GO:0005391;;GO:0005524;;GO:0016887;;GO:0046872;;GO:0008556	biological_process;;biological_process;;biological_process;;biological_process;;biological_process;;biological_process;;biological_process;;cellular_component;;cellular_component;;cellular_component;;molecular_function;;molecular_function;;molecular_function;;molecular_function;;molecular_function;;molecular_function;;molecular_function;;	BP:semicircular canal morphogenesis;;BP:potassium ion import across plasma membrane;;BP:potassium ion transport;;BP:sodium ion export from cell;;BP:cellular sodium ion homeostasis;;BP:hydrogen ion transmembrane transport;;BP:cellular potassium ion homeostasis;;CC:membrane;;CC:integral component of membrane;;CC:plasma membrane;;MF:transporter activity;;MF:nucleotide binding;;MF:sodiu;;MF:ATP bindi…	K01539	ATP1A	dre04261;;dre04260	Adrenergic signaling in cardiomyocytes;;Cardiac muscle contraction
ENSDARG00000092155	apoc2	apolipoprotein C-II [Source:ZFIN;Acc:ZDB-GENE-030131-2168]	GO:0006629;;GO:0006869;;GO:0016042;;GO:0060216;;GO:0042159;;GO:0034361;;GO:0034362;;GO:0042627;;GO:0034364;;GO:0008047	biological_process;;biological_process;;biological_process;;biological_process;;biological_process;;cellular_component;;cellular_component;;cellular_component;;cellular_component;;molecular_function;;	BP:lipid metabolic process;;BP:lipid transport;;BP:lipid catabolic process;;BP:definitive hemopoiesis;;BP:lipoprotein catabolic process;;CC:very-low-density lipoprotein particle;;CC:low-density lipoprotein particle;;CC:chylomicron;;CC:high-density lipoprotein particle;;MF:enzyme activator activity;;	K22287	APOC2	------	------
ENSDARG00000020610	tnnt2a	troponin T type 2a (cardiac) [Source:ZFIN;Acc:ZDB-GENE-000626-1]	GO:0048845;;GO:0055010;;GO:0006941;;GO:0060047;;GO:0060048;;GO:0006809;;GO:0021591;;GO:0001568;;GO:0001569;;GO:0001944;;GO:0001947;;GO:0097535;;GO:0010749;;GO:0006937;;GO:0008015;;GO:0006874;;GO:0008016;;GO:0045214;;GO:0060218;;GO:0007507;;GO:0048793;;GO:0060840;;GO:0005861;;GO:0031013;;GO:0030172;;GO:0005523	biological_process;;biological_process;;biological_process;;biological_process;;biological_process;;biological_process;;biological_process;;biological_process;;biological_process;;biological_process;;biological_process;;biological_process;;biological_process;;biological_process;;biological_process;;biological_process;;biological_process;;biological_process;;biological_process;;biological_process;…	BP:venous blood vessel morphogenesis;;BP:ventricular cardiac muscle tissue morphogenesis;;BP:striated muscle contraction;;BP:heart contraction;;BP:cardiac muscle contraction;;BP:nitric oxide biosynthetic process;;BP:ventricular system development;;BP:blood vessel development;;BP:patterning of blood vessels;;BP:vasculature development;;BP:heart looping;;BP:lymphoid lineage cell migration into thym…	K12045	TNNT2	dre04814;;dre04261;;dre04260	Motor proteins;;Adrenergic signaling in cardiomyocytes;;Cardiac muscle contraction
ENSDARG00000094110	AL954145.2	-	------	------	------	------	------	------	------
ENSDARG00000095562	si:ch73-138i16.1	si:ch73-138i16.1 [Source:ZFIN;Acc:ZDB-GENE-070705-208]	GO:0006468;;GO:0005524;;GO:0004672	biological_process;;molecular_function;;molecular_function;;	BP:protein phosphorylation;;MF:ATP binding;;MF:protein kinase activity;;	------	------	------	------
ENSDARG00000045799	acanb	aggrecan b [Source:ZFIN;Acc:ZDB-GENE-100422-16]	GO:0007155;;GO:0048856;;GO:0005576;;GO:0005540;;GO:0030246	biological_process;;biological_process;;cellular_component;;molecular_function;;molecular_function;;	BP:cell adhesion;;BP:anatomical structure development;;CC:extracellular region;;MF:hyaluronic acid binding;;MF:carbohydrate binding;;	K06795;K06794;K06792	BCAN;NCAN, CSPG3;AGC1, CSPG1	------	------
ENSDARG00000053973	fetub	fetuin B [Source:ZFIN;Acc:ZDB-GENE-050208-4]	GO:0005576;;GO:0005615;;GO:0004869;;GO:0004866	cellular_component;;cellular_component;;molecular_function;;molecular_function;;	CC:extracellular region;;CC:extracellular space;;MF:cysteine-type endopeptidase inhibitor activity;;MF:endopeptidase inhibitor activity;;	K23410	HRG	------	------
ENSDARG00000096715	si:dkeyp-104f11.9	si:dkeyp-104f11.9 [Source:ZFIN;Acc:ZDB-GENE-130603-41]	------	------	------	------	------	------	------
ENSDARG00000087390	hbbe1.3	hemoglobin, beta embryonic 1.3 [Source:ZFIN;Acc:ZDB-GENE-131120-128]	GO:0098869;;GO:0042744;;GO:0015671;;GO:0005833;;GO:0031838;;GO:0005344;;GO:0019825;;GO:0020037;;GO:0043177;;GO:0031720;;GO:0046872;;GO:0004601	biological_process;;biological_process;;biological_process;;cellular_component;;cellular_component;;molecular_function;;molecular_function;;molecular_function;;molecular_function;;molecular_function;;molecular_function;;molecular_function;;	BP:cellular oxidant detoxification;;BP:hydrogen peroxide catabolic process;;BP:oxygen transport;;CC:hemoglobin complex;;CC:haptoglobin-hemoglobin complex;;MF:oxygen transporter activity;;MF:oxygen binding;;MF:heme binding;;MF:organic acid binding;;MF:haptoglobin binding;;MF:metal ion binding;;MF:peroxidase activity;;	K13825;K13823	HBE;HBB	------	------
ENSDARG00000063050	rc3h2	ring finger and CCCH-type domains 2 [Source:ZFIN;Acc:ZDB-GENE-060503-694]	GO:0000288;;GO:0010608;;GO:0016567;;GO:0006511;;GO:0000209;;GO:0010494;;GO:0000932;;GO:0061630;;GO:0016740;;GO:0003725;;GO:0035613;;GO:0046872;;GO:0004842;;GO:0003729	biological_process;;biological_process;;biological_process;;biological_process;;biological_process;;cellular_component;;cellular_component;;molecular_function;;molecular_function;;molecular_function;;molecular_function;;molecular_function;;molecular_function;;molecular_function;;	BP:nuclear-transcribed mRNA catabolic process, deadenylation-dependent decay;;BP:posttranscriptional regulation of gene expression;;BP:protein ubiquitination;;BP:ubiquitin-dependent protein catabolic process;;BP:protein polyubiquitination;;CC:cytoplasmic stress granule;;CC:cytoplasmic mRNA processing body;;MF:ubiquitin protein ligase activity;;MF:transferase activity;;MF:double-stranded RNA bindi…	K15690	RC3H	------	------
ENSDARG00000095863	afp4	antifreeze protein type IV [Source:ZFIN;Acc:ZDB-GENE-030131-5217]	GO:0006313;;GO:0090504;;GO:0006869;;GO:0060030;;GO:0015074;;GO:0042157;;GO:0016020;;GO:0005576;;GO:0008289;;GO:0003676;;GO:0003677	biological_process;;biological_process;;biological_process;;biological_process;;biological_process;;biological_process;;cellular_component;;cellular_component;;molecular_function;;molecular_function;;molecular_function;;	BP:transposition, DNA-mediated;;BP:epiboly;;BP:lipid transport;;BP:dorsal convergence;;BP:DNA integration;;BP:lipoprotein metabolic process;;CC:membrane;;CC:extracellular region;;MF:lipid binding;;MF:nucleic acid binding;;MF:DNA binding;;	K08758	APOA2	dre03320	PPAR signaling pathway
ENSDARG00000103399	SLC44A2	solute carrier family 44 member 2 [Source:HGNC Symbol;Acc:HGNC:17292]	GO:0015871;;GO:0034229;;GO:0055085;;GO:0016020;;GO:0005741;;GO:0005886;;GO:0015220;;GO:0015297;;GO:0022857;;GO:0034228	biological_process;;biological_process;;biological_process;;cellular_component;;cellular_component;;cellular_component;;molecular_function;;molecular_function;;molecular_function;;molecular_function;;	BP:choline transport;;BP:ethanolamine transport;;BP:transmembrane transport;;CC:membrane;;CC:mitochondrial outer membrane;;CC:plasma membrane;;MF:choline transmembrane transporter activity;;MF:antiporter activity;;MF:transmembrane transporter activity;;MF:ethanolamine transmembrane transporter activity;;	K15377	SLC44A2_4_5	------	------
ENSDARG00000078135	mrc2	mannose receptor, C type 2 [Source:ZFIN;Acc:ZDB-GENE-090915-5]	GO:0016020;;GO:0038023;;GO:0030246	cellular_component;;molecular_function;;molecular_function;;	CC:membrane;;MF:signaling receptor activity;;MF:carbohydrate binding;;	K06560	MRC, CD206, CD280	dre04145	Phagosome
ENSDARG00000068191	cdh15	cadherin 15, type 1, M-cadherin (myotubule) [Source:ZFIN;Acc:ZDB-GENE-030131-780]	GO:0000902;;GO:0098609;;GO:0034332;;GO:0016339;;GO:0007043;;GO:0007155;;GO:0044331;;GO:0007156;;GO:0016342;;GO:0016020;;GO:0005886;;GO:0005912;;GO:0045296;;GO:0005509	biological_process;;biological_process;;biological_process;;biological_process;;biological_process;;biological_process;;biological_process;;biological_process;;cellular_component;;cellular_component;;cellular_component;;cellular_component;;molecular_function;;molecular_function;;	BP:cell morphogenesis;;BP:cell-cell adhesion;;BP:adherens junction organization;;BP:calcium-dependent cell-cell adhesion via plasma membrane cell adhesion molecules;;BP:cell-cell junction assembly;;BP:cell adhesion;;BP:cell-cell adhesion mediated by cadherin;;BP:homophilic cell adhesion via plasma membrane adhesion molecules;;CC:catenin complex;;CC:membrane;;CC:plasma membrane;;CC:adherens juncti…	K06809	CDH15, CDH3, CDH14	dre04371;;dre04514;;dre04520	Apelin signaling pathway;;Cell adhesion molecules;;Adherens junction
ENSDARG00000039131	atp1a1a.3	ATPase Na+/K+ transporting subunit alpha 1a, tandem duplicate 3 [Source:ZFIN;Acc:ZDB-GENE-001212-3]	GO:1990573;;GO:0006813;;GO:0036376;;GO:0006883;;GO:1902600;;GO:0030007;;GO:0016020;;GO:0016021;;GO:0005886;;GO:0005215;;GO:0000166;;GO:0005391;;GO:0005524;;GO:0016887;;GO:0046872;;GO:0008556	biological_process;;biological_process;;biological_process;;biological_process;;biological_process;;biological_process;;cellular_component;;cellular_component;;cellular_component;;molecular_function;;molecular_function;;molecular_function;;molecular_function;;molecular_function;;molecular_function;;molecular_function;;	BP:potassium ion import across plasma membrane;;BP:potassium ion transport;;BP:sodium ion export from cell;;BP:cellular sodium ion homeostasis;;BP:hydrogen ion transmembrane transport;;BP:cellular potassium ion homeostasis;;CC:membrane;;CC:integral component of membrane;;CC:plasma membrane;;MF:transporter activity;;MF:nucleotide binding;;MF:sodiu;;MF:ATP binding;;MF:ATPase activity;;MF:metal ion …	K01539	ATP1A	dre04261;;dre04260	Adrenergic signaling in cardiomyocytes;;Cardiac muscle contraction
ENSDARG00000028354	stxbp6l	syntaxin binding protein 6 (amisyn), like [Source:ZFIN;Acc:ZDB-GENE-040724-16]	GO:0006893;;GO:0006887;;GO:0000145;;GO:0005886;;GO:0005546	biological_process;;biological_process;;cellular_component;;cellular_component;;molecular_function;;	BP:Golgi to plasma membrane transport;;BP:exocytosis;;CC:exocyst;;CC:plasma membrane;;MF:phosphatidylinositol-4,5-bisphosphate binding;;	K08519;K19983	STXBP6;EXOC1, SEC3	------	------
ENSDARG00000052978	mbnl1	muscleblind-like splicing regulator 1 [Source:ZFIN;Acc:ZDB-GENE-060929-704]	GO:0046872	molecular_function;;	MF:metal ion binding;;	K14943	MBNL	------	------
ENSDARG00000070542	mafbb	v-maf avian musculoaponeurotic fibrosarcoma oncogene homolog Bb [Source:ZFIN;Acc:ZDB-GENE-010605-4]	GO:0051216;;GO:0045649;;GO:0060348;;GO:0006355;;GO:0006357;;GO:0045670;;GO:0005634;;GO:0043565;;GO:0003700;;GO:0003677;;GO:0000978;;GO:0000981	biological_process;;biological_process;;biological_process;;biological_process;;biological_process;;biological_process;;cellular_component;;molecular_function;;molecular_function;;molecular_function;;molecular_function;;molecular_function;;	BP:cartilage development;;BP:regulation of macrophage differentiation;;BP:bone development;;BP:regulation of transcription, DNA-templated;;BP:regulation of transcription from RNA polymerase II promoter;;BP:regulation of osteoclast differentiation;;CC:nucleus;;MF:sequence-specific DNA binding;;MF:transcription factor activity, sequence-specific DNA binding;;MF:DNA binding;;MF:RNA polymerase II cor…	K09035;K09036;K07595	CMAF, MAF;MAFB;MAFA	------	------
ENSDARG00000015399	foxf1	forkhead box F1 [Source:NCBI gene;Acc:566407]	GO:0009887;;GO:0006355;;GO:0006357;;GO:0048731;;GO:0009653;;GO:0002040;;GO:0005634;;GO:0043565;;GO:0003700;;GO:0000978;;GO:0000981	biological_process;;biological_process;;biological_process;;biological_process;;biological_process;;biological_process;;cellular_component;;molecular_function;;molecular_function;;molecular_function;;molecular_function;;	BP:animal organ morphogenesis;;BP:regulation of transcription, DNA-templated;;BP:regulation of transcription from RNA polymerase II promoter;;BP:system development;;BP:anatomical structure morphogenesis;;BP:sprouting angiogenesis;;CC:nucleus;;MF:sequence-specific DNA binding;;MF:transcription factor activity, sequence-specific DNA binding;;MF:RNA polymerase II core promoter proximal region sequen…	K09399	FOXF	------	------
ENSDARG00000022767	apobb.1	apolipoprotein Bb, tandem duplicate 1 [Source:ZFIN;Acc:ZDB-GENE-030131-9732]	GO:0006642;;GO:0006869;;GO:0030301;;GO:0071466;;GO:0042953;;GO:0042632;;GO:0034361;;GO:0034362;;GO:0016020;;GO:0034359;;GO:0005319;;GO:0120020;;GO:0050750	biological_process;;biological_process;;biological_process;;biological_process;;biological_process;;biological_process;;cellular_component;;cellular_component;;cellular_component;;cellular_component;;molecular_function;;molecular_function;;molecular_function;;	BP:triglyceride mobilization;;BP:lipid transport;;BP:cholesterol transport;;BP:cellular response to xenobiotic stimulus;;BP:lipoprotein transport;;BP:cholesterol homeostasis;;CC:very-low-density lipoprotein particle;;CC:low-density lipoprotein particle;;CC:membrane;;CC:mature chylomicron;;MF:lipid transporter activity;;MF:cholesterol transfer activity;;MF:low-density lipoprotein particle receptor…	K14462	APOB	------	------
ENSDARG00000096687	rgs7b	regulator of G protein signaling 7b [Source:ZFIN;Acc:ZDB-GENE-130531-78]	GO:0035556;;GO:0007186	biological_process;;biological_process;;	BP:intracellular signal transduction;;BP:G-protein coupled receptor signaling pathway;;	K16449	RGS	dre04744	Phototransduction
ENSDARG00000102241	zgc:136410	zgc:136410 [Source:ZFIN;Acc:ZDB-GENE-060421-6071]	GO:0016020;;GO:0030246	cellular_component;;molecular_function;;	CC:membrane;;MF:carbohydrate binding;;	------	------	------	------
ENSDARG00000094469	wu:fc63a07	wu:fc63a07 [Source:ZFIN;Acc:ZDB-GENE-030131-3985]	GO:0006355;;GO:0006357;;GO:0000978;;GO:0000981;;GO:0046872	biological_process;;biological_process;;molecular_function;;molecular_function;;molecular_function;;	BP:regulation of transcription, DNA-templated;;BP:regulation of transcription from RNA polymerase II promoter;;MF:RNA polymerase II core promoter proximal region sequence-specific DNA binding;;MF:RNA polymerase II transcription factor activity, sequence-specific DNA binding;;MF:metal ion binding;;	------	------	------	------
ENSDARG00000026820	gucy2d	guanylate cyclase 2D, retinal [Source:ZFIN;Acc:ZDB-GENE-011128-9]	GO:0006468;;GO:0007601;;GO:0007168;;GO:0035556;;GO:0009190;;GO:0006182;;GO:0016020;;GO:0005886;;GO:0004383;;GO:0016849;;GO:0004016;;GO:0001653;;GO:0004672;;GO:0005524	biological_process;;biological_process;;biological_process;;biological_process;;biological_process;;biological_process;;cellular_component;;cellular_component;;molecular_function;;molecular_function;;molecular_function;;molecular_function;;molecular_function;;molecular_function;;	BP:protein phosphorylation;;BP:visual perception;;BP:receptor guanylyl cyclase signaling pathway;;BP:intracellular signal transduction;;BP:cyclic nucleotide biosynthetic process;;BP:cGMP biosynthetic process;;CC:membrane;;CC:plasma membrane;;MF:guanylate cyclase activity;;MF:phosphorus-oxygen lyase activity;;MF:adenylate cyclase activity;;MF:peptide receptor activity;;MF:protein kinase activity;;…	K12321	GUCY2D_E	dre00230;;dre04270;;dre04744	Purine metabolism;;Vascular smooth muscle contraction;;Phototransduction
ENSDARG00000053831	vtnb	vitronectin b [Source:ZFIN;Acc:ZDB-GENE-041116-1]	GO:0007160;;GO:0006955;;GO:0033627;;GO:0005615;;GO:0062023;;GO:0110165;;GO:0050840;;GO:0005044;;GO:0030247	biological_process;;biological_process;;biological_process;;cellular_component;;cellular_component;;cellular_component;;molecular_function;;molecular_function;;molecular_function;;	BP:cell-matrix adhesion;;BP:immune response;;BP:cell adhesion mediated by integrin;;CC:extracellular space;;CC:collagen-containing extracellular matrix;;CC:cellular anatomical entity;;MF:extracellular matrix binding;;MF:scavenger receptor activity;;MF:polysaccharide binding;;	K06251	VTN	dre04512;;dre04510	ECM-receptor interaction;;Focal adhesion
ENSDARG00000070903	met	MET proto-oncogene, receptor tyrosine kinase [Source:ZFIN;Acc:ZDB-GENE-041014-1]	GO:0006909;;GO:0016310;;GO:0031017;;GO:0031016;;GO:0021522;;GO:0014812;;GO:0001889;;GO:0021603;;GO:0007169;;GO:0007411;;GO:0021707;;GO:0048012;;GO:0016477;;GO:0006468;;GO:0033339;;GO:0030182;;GO:0021549;;GO:0021587;;GO:0007399;;GO:0070836;;GO:0071526;;GO:0021953;;GO:0001764;;GO:0005901;;GO:0016021;;GO:0016020;;GO:0009925;;GO:0043235;;GO:0000139;;GO:0000166;;GO:0004714;;GO:0004713;;GO:0017154;;GO:…	biological_process;;biological_process;;biological_process;;biological_process;;biological_process;;biological_process;;biological_process;;biological_process;;biological_process;;biological_process;;biological_process;;biological_process;;biological_process;;biological_process;;biological_process;;biological_process;;biological_process;;biological_process;;biological_process;;biological_process;…	BP:phagocytosis;;BP:phosphorylation;;BP:exocrine pancreas development;;BP:pancreas development;;BP:spinal cord motor neuron differentiation;;BP:muscle cell migration;;BP:liver development;;BP:cranial nerve formation;;BP:transmembrane receptor protein tyrosine kinase signaling pathway;;BP:axon guidance;;BP:cerebellar granule cell differentiation;;BP:hepatocyte growth factor receptor signaling path…	K05099	MET, HGFR	dre03264;;dre04520;;dre04020;;dre04010;;dre04510	Virion - Flavivirus;;Adherens junction;;Calcium signaling pathway;;MAPK signaling pathway;;Focal adhesion
ENSDARG00000116628	ly97.3	lymphocyte antigen 97, tandem duplicate 3 [Source:ZFIN;Acc:ZDB-GENE-170621-3]	GO:0050829;;GO:0032496;;GO:0001971;;GO:0016020;;GO:0001530	biological_process;;biological_process;;biological_process;;cellular_component;;molecular_function;;	BP:defense response to Gram-negative bacterium;;BP:response to lipopolysaccharide;;BP:negative regulation of activation of membrane attack complex;;CC:membrane;;MF:lipopolysaccharide binding;;	------	------	------	------
ENSDARG00000032079	acsl3a	acyl-CoA synthetase long chain family member 3a [Source:ZFIN;Acc:ZDB-GENE-050420-181]	GO:0006629;;GO:0030182;;GO:0001676;;GO:0035336;;GO:0016020;;GO:0005811;;GO:0005886;;GO:0005783;;GO:0004467;;GO:0016874	biological_process;;biological_process;;biological_process;;biological_process;;cellular_component;;cellular_component;;cellular_component;;cellular_component;;molecular_function;;molecular_function;;	BP:lipid metabolic process;;BP:neuron differentiation;;BP:long-chain fatty acid metabolic process;;BP:long-chain fatty-acyl-CoA metabolic process;;CC:membrane;;CC:lipid particle;;CC:plasma membrane;;CC:endoplasmic reticulum;;MF:long-chain fatty acid-CoA ligase activity;;MF:ligase activity;;	K01897	ACSL, fadD	dre00071;;dre00061;;dre03320;;dre04920;;dre04216;;dre04146	Fatty acid degradation;;Fatty acid biosynthesis;;PPAR signaling pathway;;Adipocytokine signaling pathway;;Ferroptosis;;Peroxisome
ENSDARG00000037186	tpbgb	trophoblast glycoprotein b [Source:ZFIN;Acc:ZDB-GENE-091218-2]	GO:0090090;;GO:0016020;;GO:0005886;;GO:0005515	biological_process;;cellular_component;;cellular_component;;molecular_function;;	BP:negative regulation of canonical Wnt signaling pathway;;CC:membrane;;CC:plasma membrane;;MF:protein binding;;	------	------	dre05168;;dre04217;;dre04512;;dre04620	Herpes simplex virus 1 infection;;Necroptosis;;ECM-receptor interaction;;Toll-like receptor signaling pathway
ENSDARG00000017321	kdr	kinase insert domain receptor (a type III receptor tyrosine kinase) [Source:NCBI gene;Acc:554230]	GO:0016310;;GO:0030335;;GO:0007169;;GO:0001525;;GO:0043408;;GO:0045446;;GO:0045766;;GO:0016477;;GO:0006468;;GO:0001568;;GO:0048010;;GO:0035924;;GO:0005783;;GO:0005634;;GO:0070161;;GO:0005886;;GO:0043235;;GO:0005769;;GO:0004714;;GO:0004713;;GO:0004672;;GO:0005524;;GO:0005021	biological_process;;biological_process;;biological_process;;biological_process;;biological_process;;biological_process;;biological_process;;biological_process;;biological_process;;biological_process;;biological_process;;biological_process;;cellular_component;;cellular_component;;cellular_component;;cellular_component;;cellular_component;;cellular_component;;molecular_function;;molecular_function;…	BP:phosphorylation;;BP:positive regulation of cell migration;;BP:transmembrane receptor protein tyrosine kinase signaling pathway;;BP:angiogenesis;;BP:regulation of MAPK cascade;;BP:endothelial cell differentiation;;BP:positive regulation of angiogenesis;;BP:cell migration;;BP:protein phosphorylation;;BP:blood vessel development;;BP:vascular endothelial growth factor receptor signaling pathway;;B…	K05098	KDR, VEGFR2, CD309	dre04020;;dre04370;;dre04060;;dre04010;;dre04510	Calcium signaling pathway;;VEGF signaling pathway;;Cytokine-cytokine receptor interaction;;MAPK signaling pathway;;Focal adhesion
ENSDARG00000039516	c8a	complement component 8, alpha polypeptide [Source:ZFIN;Acc:ZDB-GENE-040801-239]	GO:0045087;;GO:0048856;;GO:0031640;;GO:0002376;;GO:0006957;;GO:0006955;;GO:0006956;;GO:0006958;;GO:0005615;;GO:0005576;;GO:0005579;;GO:0003674;;GO:0005515	biological_process;;biological_process;;biological_process;;biological_process;;biological_process;;biological_process;;biological_process;;biological_process;;cellular_component;;cellular_component;;cellular_component;;molecular_function;;molecular_function;;	BP:innate immune response;;BP:anatomical structure development;;BP:killing of cells of other organism;;BP:immune system process;;BP:complement activation, alternative pathway;;BP:immune response;;BP:complement activation;;BP:complement activation, classical pathway;;CC:extracellular space;;CC:extracellular region;;CC:membrane attack complex;;MF:molecular_function;;MF:protein binding;;	K03997	C8A	dre04810	Regulation of actin cytoskeleton
ENSDARG00000079111	actc1c	actin alpha cardiac muscle 1c [Source:ZFIN;Acc:ZDB-GENE-040625-46]	GO:0036302;;GO:0003272;;GO:0003203	biological_process;;biological_process;;biological_process;;	BP:atrioventricular canal development;;BP:endocardial cushion formation;;BP:endocardial cushion morphogenesis;;	K12314	ACTC1	dre04814;;dre04270;;dre04261;;dre04260;;dre04371	Motor proteins;;Vascular smooth muscle contraction;;Adrenergic signaling in cardiomyocytes;;Cardiac muscle contraction;;Apelin signaling pathway
ENSDARG00000079271	dcxr	dicarbonyl/L-xylulose reductase [Source:ZFIN;Acc:ZDB-GENE-030131-7002]	GO:0005997;;GO:0006006;;GO:0005575;;GO:0004090;;GO:0050038;;GO:0016491	biological_process;;biological_process;;cellular_component;;molecular_function;;molecular_function;;molecular_function;;	BP:xylulose metabolic process;;BP:glucose metabolic process;;CC:cellular_component;;MF:carbonyl reductas;;MF:L-xylulose reductas;;MF:oxidoreductase activity;;	K03331	DCXR	dre00140;;dre00040;;dre04146;;dre00830;;dre00061	Steroid hormone biosynthesis;;Pentose and glucuronate interconversions;;Peroxisome;;Retinol metabolism;;Fatty acid biosynthesis
ENSDARG00000097285	ANPEP	si:ch211-147g22.5 [Source:ZFIN;Acc:ZDB-GENE-131127-23]	GO:0043171;;GO:0006508;;GO:0005737;;GO:0005886;;GO:0004177;;GO:0042277;;GO:0008270;;GO:0070006;;GO:0008237	biological_process;;biological_process;;cellular_component;;cellular_component;;molecular_function;;molecular_function;;molecular_function;;molecular_function;;molecular_function;;	BP:peptide catabolic process;;BP:proteolysis;;CC:cytoplasm;;CC:plasma membrane;;MF:aminopeptidase activity;;MF:peptide binding;;MF:zinc ion binding;;MF:metalloaminopeptidase activity;;MF:metallopeptidase activity;;	K11140	ANPEP, CD13	dre00480	Glutathione metabolism
ENSDARG00000051873	ahcyl2a	adenosylhomocysteinase like 2a [Source:ZFIN;Acc:ZDB-GENE-070112-1522]	GO:0033353;;GO:0006730;;GO:0005829;;GO:0016787	biological_process;;biological_process;;cellular_component;;molecular_function;;	BP:S-adenosylmethionine cycle;;BP:one-carbon metabolic process;;CC:cytosol;;MF:hydrolase activity;;	K01251	AHCY, ahcY	dre00270	Cysteine and methionine metabolism
ENSDARG00000024160	hao1	hydroxyacid oxidase (glycolate oxidase) 1 [Source:ZFIN;Acc:ZDB-GENE-060519-2]	GO:0001561;;GO:0005777;;GO:0016491;;GO:0010181	biological_process;;cellular_component;;molecular_function;;molecular_function;;	BP:fatty acid alpha-oxidation;;CC:peroxisome;;MF:oxidoreductase activity;;MF:FMN binding;;	K11517	HAO	dre04146;;dre00630	Peroxisome;;Glyoxylate and dicarboxylate metabolism
ENSDARG00000090185	si:dkeyp-73b11.8	si:dkeyp-73b11.8 [Source:ZFIN;Acc:ZDB-GENE-131120-176]	GO:0016020;;GO:0004867	cellular_component;;molecular_function;;	CC:membrane;;MF:serine-type endopeptidase inhibitor activity;;	K06238;K03909;K23087	COL6A;TFPI;TFPI2	dre04512;;dre04510	ECM-receptor interaction;;Focal adhesion
ENSDARG00000091602	si:dkey-163f14.6	si:dkey-163f14.6 [Source:ZFIN;Acc:ZDB-GENE-141215-18]	GO:0048513;;GO:0110165;;GO:0005509	biological_process;;cellular_component;;molecular_function;;	BP:animal organ development;;CC:cellular anatomical entity;;MF:calcium ion binding;;	K17495;K17307	CSMD;FBLN1_2	dre04340	Hedgehog signaling pathway
ENSDARG00000039832	gsta.2	glutathione S-transferase, alpha tandem duplicate 2 [Source:ZFIN;Acc:ZDB-GENE-070822-30]	GO:0004364	molecular_function;;	MF:glutathione transferase activity;;	K00799	GST, gst	dre00480;;dre00980;;dre00982;;dre00983	Glutathione metabolism;;Metabolism of xenobiotics by cytochrome P450;;Drug metabolism - cytochrome P450;;Drug metabolism - other enzymes
ENSDARG00000073764	si:ch211-113j14.1	si:ch211-113j14.1 [Source:ZFIN;Acc:ZDB-GENE-120215-110]	GO:0036378;;GO:0008203;;GO:0005739;;GO:0004497;;GO:0046872;;GO:0020037;;GO:0031073;;GO:0016705;;GO:0030343;;GO:0005506;;GO:0016491	biological_process;;biological_process;;cellular_component;;molecular_function;;molecular_function;;molecular_function;;molecular_function;;molecular_function;;molecular_function;;molecular_function;;molecular_function;;	BP:calcitriol biosynthetic process from calciol;;BP:cholesterol metabolic process;;CC:mitochondrion;;MF:monooxygenase activity;;MF:metal ion binding;;MF:heme binding;;MF:cholesterol 26-hydroxylase activity;;MF:oxidoreductase activity, acting on paired donors, with incorporation or reduction of molecular oxygen;;MF:vitamin D3 25-hydroxylase activity;;MF:iron ion binding;;MF:oxidoreductase activity…	K00488	CYP27A1	dre00120;;dre00100;;dre03320	Primary bile acid biosynthesis;;Steroid biosynthesis;;PPAR signaling pathway
ENSDARG00000006677	ripk1l	receptor (TNFRSF)-interacting serine-threonine kinase 1, like [Source:ZFIN;Acc:ZDB-GENE-070705-132]	GO:0044238;;GO:0006468;;GO:0070887;;GO:0016310;;GO:0043170;;GO:0031349;;GO:0012501;;GO:0006796;;GO:0006807;;GO:0007165;;GO:0032103;;GO:0010033;;GO:0043123;;GO:0004706;;GO:0005515;;GO:0004672;;GO:0005524	biological_process;;biological_process;;biological_process;;biological_process;;biological_process;;biological_process;;biological_process;;biological_process;;biological_process;;biological_process;;biological_process;;biological_process;;biological_process;;molecular_function;;molecular_function;;molecular_function;;molecular_function;;	BP:primary metabolic process;;BP:protein phosphorylation;;BP:cellular response to chemical stimulus;;BP:phosphorylation;;BP:macromolecule metabolic process;;BP:positive regulation of defense response;;BP:programmed cell death;;BP:phosphate-containing compound metabolic process;;BP:nitrogen compound metabolic process;;BP:signal transduction;;BP:positive regulation of response to external stimulus;…	K02861	RIPK1, RIP1	dre04621;;dre04620;;dre04623;;dre04622;;dre04210;;dre04217;;dre05132	NOD-like receptor signaling pathway;;Toll-like receptor signaling pathway;;Cytosolic DNA-sensing pathway;;RIG-I-like receptor signaling pathway;;Apoptosis;;Necroptosis;;Salmonella infection
ENSDARG00000037554	arhgef3l	Rho guanine nucleotide exchange factor (GEF) 3, like [Source:ZFIN;Acc:ZDB-GENE-050522-85]	GO:0035025;;GO:0035556;;GO:0005737;;GO:0005085	biological_process;;biological_process;;cellular_component;;molecular_function;;	BP:positive regulation of Rho protein signal transduction;;BP:intracellular signal transduction;;CC:cytoplasm;;MF:guanyl-nucleotide exchange factor activity;;	K20683;K20045	ARHGEF3_8;ITSN	------	------
ENSDARG00000099732	gfra1a	gdnf family receptor alpha 1a [Source:ZFIN;Acc:ZDB-GENE-010226-2]	GO:0007399;;GO:0065003;;GO:0048484;;GO:0009897;;GO:0043235;;GO:0098552;;GO:0005886;;GO:0038023;;GO:0004709	biological_process;;biological_process;;biological_process;;cellular_component;;cellular_component;;cellular_component;;cellular_component;;molecular_function;;molecular_function;;	BP:nervous system development;;BP:macromolecular complex assembly;;BP:enteric nervous system development;;CC:external side of plasma membrane;;CC:receptor complex;;CC:side of membrane;;CC:plasma membrane;;MF:signaling receptor activity;;MF:MAP kinase kinase kinase activity;;	K19895	GFRA	------	------
ENSDARG00000055388	vtna	vitronectin a [Source:ZFIN;Acc:ZDB-GENE-050522-440]	GO:0007160;;GO:0006955;;GO:0033627;;GO:0005615;;GO:0062023;;GO:0110165;;GO:0050840;;GO:0005044;;GO:0030247	biological_process;;biological_process;;biological_process;;cellular_component;;cellular_component;;cellular_component;;molecular_function;;molecular_function;;molecular_function;;	BP:cell-matrix adhesion;;BP:immune response;;BP:cell adhesion mediated by integrin;;CC:extracellular space;;CC:collagen-containing extracellular matrix;;CC:cellular anatomical entity;;MF:extracellular matrix binding;;MF:scavenger receptor activity;;MF:polysaccharide binding;;	K06251	VTN	dre04512;;dre04510	ECM-receptor interaction;;Focal adhesion
ENSDARG00000100844	cldn15lb	claudin 15-like b [Source:ZFIN;Acc:ZDB-GENE-040718-145]	GO:0035622;;GO:0070830;;GO:0007155;;GO:0016021;;GO:0005886;;GO:0005923;;GO:0005198	biological_process;;biological_process;;biological_process;;cellular_component;;cellular_component;;cellular_component;;molecular_function;;	BP:intrahepatic bile duct development;;BP:bicellular tight junction assembly;;BP:cell adhesion;;CC:integral component of membrane;;CC:plasma membrane;;CC:bicellular tight junction;;MF:structural molecule activity;;	K06087	CLDN	dre04514;;dre04530	Cell adhesion molecules;;Tight junction
ENSDARG00000014098	pkd2	polycystic kidney disease 2 [Source:NCBI gene;Acc:432387]	GO:0007368;;GO:0051284;;GO:0001822;;GO:0032965;;GO:0060972;;GO:0051262;;GO:0003173;;GO:0034765;;GO:0003171;;GO:0051209;;GO:0007219;;GO:0072114;;GO:0071805;;GO:0050982;;GO:0003146;;GO:0001946;;GO:0001947;;GO:0065003;;GO:0016055;;GO:0061371;;GO:0098662;;GO:0060271;;GO:0007507;;GO:0051290;;GO:0071277;;GO:0097704;;GO:0003143;;GO:0009953;;GO:0072019;;GO:0070121;;GO:0050896;;GO:0070588;;GO:0048793;;GO:…	biological_process;;biological_process;;biological_process;;biological_process;;biological_process;;biological_process;;biological_process;;biological_process;;biological_process;;biological_process;;biological_process;;biological_process;;biological_process;;biological_process;;biological_process;;biological_process;;biological_process;;biological_process;;biological_process;;biological_process;…	BP:determination of left/right symmetry;;BP:positive regulation of sequestering of calcium ion;;BP:kidney development;;BP:regulation of collagen biosynthetic process;;BP:left/right pattern formation;;BP:protein tetramerization;;BP:ventriculo bulbo valve development;;BP:regulation of ion transmembrane transport;;BP:atrioventricular valve development;;BP:release of sequestered calcium ion into cyto…	K04986	PKD2	------	------
ENSDARG00000074316	itga1	integrin, alpha 1 [Source:ZFIN;Acc:ZDB-GENE-091118-115]	GO:0007155;;GO:0007229;;GO:0008305;;GO:0046872	biological_process;;biological_process;;cellular_component;;molecular_function;;	BP:cell adhesion;;BP:integrin-mediated signaling pathway;;CC:integrin complex;;MF:metal ion binding;;	K06480	ITGA1, CD49a	dre04145;;dre04512;;dre04810;;dre04510	Phagosome;;ECM-receptor interaction;;Regulation of actin cytoskeleton;;Focal adhesion
ENSDARG00000038106	slc37a4a	solute carrier family 37 member 4a [Source:ZFIN;Acc:ZDB-GENE-040426-2230]	GO:0015760;;GO:0035435;;GO:0055085;;GO:0048545;;GO:0016020;;GO:0016021;;GO:0061513;;GO:0022857	biological_process;;biological_process;;biological_process;;biological_process;;cellular_component;;cellular_component;;molecular_function;;molecular_function;;	BP:glucose-6-phosphate transport;;BP:phosphate ion transmembrane transport;;BP:transmembrane transport;;BP:response to steroid hormone;;CC:membrane;;CC:integral component of membrane;;MF:glucose 6-phosphat;;MF:transmembrane transporter activity;;	K08171	SLC37A4	------	------
ENSDARG00000053066	tubb1	tubulin, beta 1 class VI [Source:ZFIN;Acc:ZDB-GENE-110408-5]	GO:0007017;;GO:0000278;;GO:0000226;;GO:0005737;;GO:0005874;;GO:0003924;;GO:0005200;;GO:0005525	biological_process;;biological_process;;biological_process;;cellular_component;;cellular_component;;molecular_function;;molecular_function;;molecular_function;;	BP:microtubule-based process;;BP:mitotic cell cycle;;BP:microtubule cytoskeleton organization;;CC:cytoplasm;;CC:microtubule;;MF:GTPase activity;;MF:structural constituent of cytoskeleton;;MF:GTP binding;;	K07375	TUBB	dre04540;;dre04145;;dre04814;;dre05132	Gap junction;;Phagosome;;Motor proteins;;Salmonella infection
ENSDARG00000104576		si:ch211-152c8.5 [Source:ZFIN;Acc:ZDB-GENE-030131-5764]	GO:0005515	molecular_function;;	MF:protein binding;;	K07189	PPP1R3	dre04910	Insulin signaling pathway
ENSDARG00000063407	LO018340.1	ADAMTS-like 4 [Source:NCBI gene;Acc:100333903]	------	------	------	K23377;K08630;K23369;K08621;K08625	THSD4, ADAMTSL6;ADAMTS16;ADAMTSL4;ADAMTS6;ADAMTS10	dre04350	TGF-beta signaling pathway
ENSDARG00000038881	acaa2	acetyl-CoA acyltransferase 2 [Source:ZFIN;Acc:ZDB-GENE-040426-1996]	GO:0006635;;GO:0031998;;GO:0001945;;GO:0006412;;GO:0005840;;GO:1990904;;GO:0005739;;GO:0003735;;GO:0016746;;GO:0016747;;GO:0003985	biological_process;;biological_process;;biological_process;;biological_process;;cellular_component;;cellular_component;;cellular_component;;molecular_function;;molecular_function;;molecular_function;;molecular_function;;	BP:fatty acid beta-oxidation;;BP:regulation of fatty acid beta-oxidation;;BP:lymph vessel development;;BP:translation;;CC:ribosome;;CC:ribonucleoprotein complex;;CC:mitochondrion;;MF:structural constituent of ribosome;;MF:transferase activity, transferring acyl groups;;MF:transferase activity, transferring acyl groups other than amino-acyl groups;;MF:acetyl-CoA C-acetyltransferase activity;;	K07508	ACAA2	dre00062;;dre03320;;dre00630;;dre00071;;dre00650;;dre00280;;dre00592;;dre00900;;dre00380;;dre00620;;dre04146;;dre00310;;dre01040	Fatty acid elongation;;PPAR signaling pathway;;Glyoxylate and dicarboxylate metabolism;;Fatty acid degradation;;Butanoate metabolism;;Valine, leucine and isoleucine degradation;;alpha-Linolenic acid metabolism;;Terpenoid backbone biosynthesis;;Tryptophan metabolism;;Pyruvate metabolism;;Peroxisome;;Lysine degradation;;Biosynthesis of unsaturated fatty acids
ENSDARG00000075803	slc41a2a	solute carrier family 41 member 2a [Source:ZFIN;Acc:ZDB-GENE-130530-781]	GO:0006812;;GO:0030001;;GO:0016020;;GO:0005886;;GO:0022890;;GO:0008324	biological_process;;biological_process;;cellular_component;;cellular_component;;molecular_function;;molecular_function;;	BP:cation transport;;BP:metal ion transport;;CC:membrane;;CC:plasma membrane;;MF:inorganic cation transmembrane transporter activity;;MF:cation transmembrane transporter activity;;	K15122	SLC41A	------	------
ENSDARG00000053232	itgb1b.1	integrin, beta 1b.1 [Source:ZFIN;Acc:ZDB-GENE-060803-3]	GO:0007229;;GO:0007160;;GO:0007155;;GO:0048856;;GO:0070161;;GO:0016020;;GO:0008305;;GO:0030054;;GO:0005886;;GO:0005925;;GO:0009986;;GO:0005178;;GO:0043236;;GO:0038023;;GO:0019960;;GO:0098639;;GO:0001968	biological_process;;biological_process;;biological_process;;biological_process;;cellular_component;;cellular_component;;cellular_component;;cellular_component;;cellular_component;;cellular_component;;cellular_component;;molecular_function;;molecular_function;;molecular_function;;molecular_function;;molecular_function;;molecular_function;;	BP:integrin-mediated signaling pathway;;BP:cell-matrix adhesion;;BP:cell adhesion;;BP:anatomical structure development;;CC:anchoring junction;;CC:membrane;;CC:integrin complex;;CC:cell junction;;CC:plasma membrane;;CC:focal adhesion;;CC:cell surface;;MF:integrin binding;;MF:laminin binding;;MF:signaling receptor activity;;MF:C-X3-C chemokine binding;;MF:collagen binding involved in cell-matrix ad…	K05719;K06493	ITGB1, CD29;ITGB3, CD61	dre04514;;dre04512;;dre04510;;dre03266;;dre04810;;dre05168;;dre04145;;dre04530	Cell adhesion molecules;;ECM-receptor interaction;;Focal adhesion;;Virion - Herpesvirus;;Regulation of actin cytoskeleton;;Herpes simplex virus 1 infection;;Phagosome;;Tight junction
ENSDARG00000100833	si:dkey-269i1.4	si:dkey-269i1.4 [Source:ZFIN;Acc:ZDB-GENE-121214-37]	GO:2001235;;GO:0051603;;GO:0006955;;GO:0006508;;GO:0005615;;GO:0005576;;GO:0008656;;GO:0004197;;GO:0008234	biological_process;;biological_process;;biological_process;;biological_process;;cellular_component;;cellular_component;;molecular_function;;molecular_function;;molecular_function;;	BP:positive regulation of apoptotic signaling pathway;;BP:proteolysis involved in cellular protein catabolic process;;BP:immune response;;BP:proteolysis;;CC:extracellular space;;CC:extracellular region;;MF:cysteine-type endopeptidase activator activity involved in apoptotic process;;MF:cysteine-type endopeptidase activity;;MF:cysteine-type peptidase activity;;	K01365	CTSL	dre04210;;dre04145;;dre04140;;dre04142	Apoptosis;;Phagosome;;Autophagy - animal;;Lysosome
ENSDARG00000025703	dmgdh	dimethylglycine dehydrogenase [Source:ZFIN;Acc:ZDB-GENE-080227-8]	GO:0005515;;GO:0016491	molecular_function;;molecular_function;;	MF:protein binding;;MF:oxidoreductase activity;;	K00315	DMGDH	dre00260;;dre00670;;dre00630;;dre00785	Glycine, serine and threonine metabolism;;One carbon pool by folate;;Glyoxylate and dicarboxylate metabolism;;Lipoic acid metabolism
ENSDARG00000019521	mpx	myeloid-specific peroxidase [Source:ZFIN;Acc:ZDB-GENE-030131-9460]	GO:0006979;;GO:0006952;;GO:0020037;;GO:0005515;;GO:0046872;;GO:0004601	biological_process;;biological_process;;molecular_function;;molecular_function;;molecular_function;;molecular_function;;	BP:response to oxidative stress;;BP:defense response;;MF:heme binding;;MF:protein binding;;MF:metal ion binding;;MF:peroxidase activity;;	K10788	EPX, EPO	dre00350	Tyrosine metabolism
ENSDARG00000110186	CDCP1	CUB domain containing protein 1b [Source:NCBI gene;Acc:560859]	GO:0016020	cellular_component;;	CC:membrane;;	K06732	CDCP1, CD318	------	------
ENSDARG00000042780	apoba	apolipoprotein Ba [Source:ZFIN;Acc:ZDB-GENE-070702-4]	GO:0006869;;GO:0005319	biological_process;;molecular_function;;	BP:lipid transport;;MF:lipid transporter activity;;	K14462	APOB	------	------
ENSDARG00000089717	qpct	glutaminyl-peptide cyclotransferase [Source:ZFIN;Acc:ZDB-GENE-130827-1]	GO:0016603	molecular_function;;	MF:glutaminyl-peptide cyclotransferase activity;;	K00683	QPCT	------	------
ENSDARG00000055190	slc17a5	solute carrier family 17 member 5 [Source:ZFIN;Acc:ZDB-GENE-060929-1158]	GO:0006820;;GO:0055085;;GO:0016020;;GO:0022857	biological_process;;biological_process;;cellular_component;;molecular_function;;	BP:anion transport;;BP:transmembrane transport;;CC:membrane;;MF:transmembrane transporter activity;;	K12301	SLC17A5	dre04142	Lysosome
ENSDARG00000022727	epha2b	eph receptor A2 b [Source:ZFIN;Acc:ZDB-GENE-030219-187]	GO:0006468;;GO:0007169;;GO:0043235;;GO:0005886;;GO:0005887;;GO:0005515;;GO:0004714;;GO:0005003;;GO:0004713;;GO:0004672;;GO:0005524	biological_process;;biological_process;;cellular_component;;cellular_component;;cellular_component;;molecular_function;;molecular_function;;molecular_function;;molecular_function;;molecular_function;;molecular_function;;	BP:protein phosphorylation;;BP:transmembrane receptor protein tyrosine kinase signaling pathway;;CC:receptor complex;;CC:plasma membrane;;CC:integral component of plasma membrane;;MF:protein binding;;MF:transmembrane receptor protein tyrosine kinase activity;;MF:ephrin receptor activity;;MF:protein tyrosine kinase activity;;MF:protein kinase activity;;MF:ATP binding;;	K05103	EPHA2, ECK	dre04010	MAPK signaling pathway
ENSDARG00000058462	zgc:158846	zgc:158846 [Source:ZFIN;Acc:ZDB-GENE-070209-50]	GO:0031424;;GO:0045109;;GO:0045095;;GO:0030280	biological_process;;biological_process;;cellular_component;;molecular_function;;	BP:keratinization;;BP:intermediate filament organization;;CC:keratin filament;;MF:structural constituent of epidermis;;	K07605	KRT2	------	------
ENSDARG00000093549	selenop	selenoprotein P [Source:NCBI gene;Acc:352931]	GO:0001887;;GO:0005576;;GO:0008430	biological_process;;cellular_component;;molecular_function;;	BP:selenium compound metabolic process;;CC:extracellular region;;MF:selenium binding;;	K25753	SELENOP	------	------
ENSDARG00000089124	hbae1.3	hemoglobin, alpha embryonic 1.3 [Source:ZFIN;Acc:ZDB-GENE-061207-39]	GO:0015671;;GO:0005833;;GO:0005344;;GO:0019825;;GO:0020037;;GO:0005506	biological_process;;cellular_component;;molecular_function;;molecular_function;;molecular_function;;molecular_function;;	BP:oxygen transport;;CC:hemoglobin complex;;MF:oxygen transporter activity;;MF:oxygen binding;;MF:heme binding;;MF:iron ion binding;;	K13826	HBZ	------	------
ENSDARG00000019713	oatx	organic anion transporter X [Source:ZFIN;Acc:ZDB-GENE-070115-1]	GO:0055085;;GO:0016021;;GO:0016020;;GO:0022857	biological_process;;cellular_component;;cellular_component;;molecular_function;;	BP:transmembrane transport;;CC:integral component of membrane;;CC:membrane;;MF:transmembrane transporter activity;;	K08216;K08204;K08203	SLC22A20;SLC22A7, OAT2;SLC22A6, OAT1	------	------
ENSDARG00000075641	steap3	STEAP family member 3, metalloreductase [Source:ZFIN;Acc:ZDB-GENE-081104-268]	GO:0034755;;GO:0015677;;GO:0005886;;GO:0005768;;GO:0010008;;GO:0052851;;GO:0008823	biological_process;;biological_process;;cellular_component;;cellular_component;;cellular_component;;molecular_function;;molecular_function;;	BP:iron ion transmembrane transport;;BP:copper ion import;;CC:plasma membrane;;CC:endosome;;CC:endosome membrane;;MF:ferric-chelate reductas;;MF:cupric reductase activity;;	K10142	STEAP3, TSAP6	dre04115;;dre04216	p53 signaling pathway;;Ferroptosis
ENSDARG00000023157	cbln10	cerebellin 10 [Source:ZFIN;Acc:ZDB-GENE-030131-4615]	GO:0005515	molecular_function;;	MF:protein binding;;	K23284	C1QL	------	------
ENSDARG00000101324	apoa1b	apolipoprotein A-Ib [Source:ZFIN;Acc:ZDB-GENE-050302-172]	GO:0042157;;GO:0006869;;GO:0005576;;GO:0008289	biological_process;;biological_process;;cellular_component;;molecular_function;;	BP:lipoprotein metabolic process;;BP:lipid transport;;CC:extracellular region;;MF:lipid binding;;	K08757;K10175	APOA1;TBX1	dre03320	PPAR signaling pathway
ENSDARG00000026294	erbb2	erb-b2 receptor tyrosine kinase 2 [Source:ZFIN;Acc:ZDB-GENE-031118-121]	GO:0060347;;GO:0032285;;GO:0016310;;GO:0060973;;GO:0038127;;GO:0007169;;GO:0007413;;GO:0048914;;GO:0042552;;GO:0031101;;GO:0042127;;GO:0043066;;GO:0008284;;GO:0006468;;GO:0055003;;GO:0030182;;GO:0043410;;GO:0014044;;GO:0001755;;GO:0022008;;GO:0014037;;GO:0001837;;GO:0048932;;GO:0048919;;GO:0098590;;GO:0016021;;GO:0009925;;GO:0043235;;GO:0004714;;GO:0004713;;GO:0004672;;GO:0005524	biological_process;;biological_process;;biological_process;;biological_process;;biological_process;;biological_process;;biological_process;;biological_process;;biological_process;;biological_process;;biological_process;;biological_process;;biological_process;;biological_process;;biological_process;;biological_process;;biological_process;;biological_process;;biological_process;;biological_process;…	BP:heart trabecula formation;;BP:non-myelinated axon ensheathment;;BP:phosphorylation;;BP:cell migration involved in heart development;;BP:ERBB signaling pathway;;BP:transmembrane receptor protein tyrosine kinase signaling pathway;;BP:axonal fasciculation;;BP:myelination of anterior lateral line nerve axons;;BP:myelination;;BP:fin regeneration;;BP:regulation of cell proliferation;;BP:negative reg…	K05083	ERBB2, HER2, CD340	dre04020;;dre04012;;dre04010;;dre04510;;dre04540;;dre04912;;dre04810;;dre04068;;dre04144;;dre04520;;dre04530	Calcium signaling pathway;;ErbB signaling pathway;;MAPK signaling pathway;;Focal adhesion;;Gap junction;;GnRH signaling pathway;;Regulation of actin cytoskeleton;;FoxO signaling pathway;;Endocytosis;;Adherens junction;;Tight junction
ENSDARG00000098332	zgc:112970	zgc:112970 [Source:NCBI gene;Acc:541543]	GO:0004842	molecular_function;;	MF:ubiquitin-protein transferase activity;;	K22371	G2H3	------	------
ENSDARG00000105085	BX649622.2	uncharacterized LOC570184 [Source:NCBI gene;Acc:570184]	GO:0003677	molecular_function;;	MF:DNA binding;;	------	------	------	------
ENSDARG00000079525	slc39a5	solute carrier family 39 member 5 [Source:ZFIN;Acc:ZDB-GENE-060608-1]	GO:0030001;;GO:0006829;;GO:0055085;;GO:0016020;;GO:0016323;;GO:0046873	biological_process;;biological_process;;biological_process;;cellular_component;;cellular_component;;molecular_function;;	BP:metal ion transport;;BP:zinc II ion transport;;BP:transmembrane transport;;CC:membrane;;CC:basolateral plasma membrane;;MF:metal ion transmembrane transporter activity;;	K14711	SLC39A5, ZIP5	dre04216	Ferroptosis
ENSDARG00000018944	hoga1	4-hydroxy-2-oxoglutarate aldolase 1 [Source:NCBI gene;Acc:405806]	GO:0009436;;GO:0019262;;GO:0033179;;GO:0005739;;GO:0008747;;GO:0008700;;GO:0106009;;GO:0046961;;GO:0016829	biological_process;;biological_process;;cellular_component;;cellular_component;;molecular_function;;molecular_function;;molecular_function;;molecular_function;;molecular_function;;	BP:glyoxylate catabolic process;;BP:N-acetylneuraminate catabolic process;;CC:proton-transporting V-type ATPase, V0 domain;;CC:mitochondrion;;MF:N-acetylneuraminate lyase activity;;MF:4-hydroxy-2-oxoglutarate aldolase activity;;MF:;;MF:proton-transporting ATPase activity, rotational mechanism;;MF:lyase activity;;	K18123	HOGA1	dre00330;;dre00630	Arginine and proline metabolism;;Glyoxylate and dicarboxylate metabolism
ENSDARG00000057465	gfpt1	glutamine--fructose-6-phosphate transaminase 1 [Source:ZFIN;Acc:ZDB-GENE-070423-1]	GO:0006048;;GO:0030318;;GO:0048703;;GO:0006487;;GO:0007519;;GO:1901135;;GO:0006541;;GO:0006047;;GO:0007528;;GO:1901137;;GO:0002063;;GO:0006002;;GO:0097367;;GO:0004360;;GO:0008483;;GO:0016740	biological_process;;biological_process;;biological_process;;biological_process;;biological_process;;biological_process;;biological_process;;biological_process;;biological_process;;biological_process;;biological_process;;biological_process;;molecular_function;;molecular_function;;molecular_function;;molecular_function;;	BP:UDP-N-acetylglucosamine biosynthetic process;;BP:melanocyte differentiation;;BP:embryonic viscerocranium morphogenesis;;BP:protein N-linked glycosylation;;BP:skeletal muscle tissue development;;BP:carbohydrate derivative metabolic process;;BP:glutamine metabolic process;;BP:UDP-N-acetylglucosamine metabolic process;;BP:neuromuscular junction development;;BP:carbohydrate derivative biosynthetic…	K00820	glmS, GFPT	dre00250;;dre00230;;dre00520;;dre01250	Alanine, aspartate and glutamate metabolism;;Purine metabolism;;Amino sugar and nucleotide sugar metabolism;;Biosynthesis of nucleotide sugars
ENSDARG00000093671	BX001030.1	-	GO:0009617;;GO:0051607;;GO:0005576;;GO:0015485;;GO:0046872	biological_process;;biological_process;;cellular_component;;molecular_function;;molecular_function;;	BP:response to bacterium;;BP:defense response to virus;;CC:extracellular region;;MF:cholesterol binding;;MF:metal ion binding;;	K16143	CRP	------	------
ENSDARG00000103760	cfhl2	complement factor H like 2 [Source:ZFIN;Acc:ZDB-GENE-041114-123]	------	------	------	K04004	CFH, HF1	dre04514	Cell adhesion molecules
ENSDARG00000099034	unc5a	unc-5 netrin receptor A [Source:ZFIN;Acc:ZDB-GENE-080219-19]	GO:0007165;;GO:0033564;;GO:0038007;;GO:0016021;;GO:0016020;;GO:0005886;;GO:0005042;;GO:0005515	biological_process;;biological_process;;biological_process;;cellular_component;;cellular_component;;cellular_component;;molecular_function;;molecular_function;;	BP:signal transduction;;BP:anterior/posterior axon guidance;;BP:netrin-activated signaling pathway;;CC:integral component of membrane;;CC:membrane;;CC:plasma membrane;;MF:netrin receptor activity;;MF:protein binding;;	K07521	UNC5	------	------
ENSDARG00000004904	gys2	glycogen synthase 2 [Source:ZFIN;Acc:ZDB-GENE-030826-31]	GO:0005978;;GO:0009749;;GO:0005737;;GO:0005856;;GO:0005829;;GO:0030864;;GO:0043265;;GO:0005938;;GO:0004373	biological_process;;biological_process;;cellular_component;;cellular_component;;cellular_component;;cellular_component;;cellular_component;;cellular_component;;molecular_function;;	BP:glycogen biosynthetic process;;BP:response to glucose;;CC:cytoplasm;;CC:cytoskeleton;;CC:cytosol;;CC:cortical actin cytoskeleton;;CC:ectoplasm;;CC:cell cortex;;MF:glycoge;;	K00693	GYS	dre00500;;dre04910	Starch and sucrose metabolism;;Insulin signaling pathway
ENSDARG00000016771	tfa	transferrin-a [Source:ZFIN;Acc:ZDB-GENE-980526-35]	GO:0042541;;GO:0019731;;GO:0009617;;GO:0006826;;GO:0034755;;GO:0005615;;GO:0055037;;GO:0005576;;GO:0005886;;GO:0005769;;GO:0046872	biological_process;;biological_process;;biological_process;;biological_process;;biological_process;;cellular_component;;cellular_component;;cellular_component;;cellular_component;;cellular_component;;molecular_function;;	BP:hemoglobin biosynthetic process;;BP:antibacterial humoral response;;BP:response to bacterium;;BP:iron ion transport;;BP:iron ion transmembrane transport;;CC:extracellular space;;CC:recycling endosome;;CC:extracellular region;;CC:plasma membrane;;CC:early endosome;;MF:metal ion binding;;	K14736	TF	dre04144;;dre04350;;dre04216	Endocytosis;;TGF-beta signaling pathway;;Ferroptosis
ENSDARG00000042172	c7a	complement component 7a [Source:ZFIN;Acc:ZDB-GENE-081104-392]	GO:0045087;;GO:0031640;;GO:0006956;;GO:0006955;;GO:0006958;;GO:0005576;;GO:0005579;;GO:0005515	biological_process;;biological_process;;biological_process;;biological_process;;biological_process;;cellular_component;;cellular_component;;molecular_function;;	BP:innate immune response;;BP:killing of cells of other organism;;BP:complement activation;;BP:immune response;;BP:complement activation, classical pathway;;CC:extracellular region;;CC:membrane attack complex;;MF:protein binding;;	K03996	C7	dre04810	Regulation of actin cytoskeleton
ENSDARG00000058470	mapk13	mitogen-activated protein kinase 13 [Source:ZFIN;Acc:ZDB-GENE-041111-17]	GO:0006468;;GO:0016310;;GO:0035556;;GO:0005737;;GO:0005634;;GO:0004674;;GO:0004707;;GO:0004672;;GO:0005524	biological_process;;biological_process;;biological_process;;cellular_component;;cellular_component;;molecular_function;;molecular_function;;molecular_function;;molecular_function;;	BP:protein phosphorylation;;BP:phosphorylation;;BP:intracellular signal transduction;;CC:cytoplasm;;CC:nucleus;;MF:protein serine/threonine kinase activity;;MF:MAP kinase activity;;MF:protein kinase activity;;MF:ATP binding;;	K04441	P38	dre04218;;dre04625;;dre04370;;dre04621;;dre04620;;dre04010;;dre04114;;dre05132;;dre04912;;dre04622;;dre04914;;dre04068;;dre04261	Cellular senescence;;C-type lectin receptor signaling pathway;;VEGF signaling pathway;;NOD-like receptor signaling pathway;;Toll-like receptor signaling pathway;;MAPK signaling pathway;;Oocyte meiosis;;Salmonella infection;;GnRH signaling pathway;;RIG-I-like receptor signaling pathway;;Progesterone-mediated oocyte maturation;;FoxO signaling pathway;;Adrenergic signaling in cardiomyocytes
ENSDARG00000104207	pcyt1bb	phosphate cytidylyltransferase 1, choline, beta b [Source:ZFIN;Acc:ZDB-GENE-051120-48]	GO:0009058;;GO:0003824;;GO:0031210;;GO:0004105	biological_process;;molecular_function;;molecular_function;;molecular_function;;	BP:biosynthetic process;;MF:catalytic activity;;MF:phosphatidylcholine binding;;MF:choline-phosphate cytidylyltransferase activity;;	K00968	PCYT1	dre00440;;dre00564	Phosphonate and phosphinate metabolism;;Glycerophospholipid metabolism
ENSDARG00000044685	nr0b2a	nuclear receptor subfamily 0, group B, member 2a [Source:ZFIN;Acc:ZDB-GENE-080403-1]	GO:0007623;;GO:0000122;;GO:0045892;;GO:0005737;;GO:0005634;;GO:0003714	biological_process;;biological_process;;biological_process;;cellular_component;;cellular_component;;molecular_function;;	BP:circadian rhythm;;BP:negative regulation of transcription from RNA polymerase II promoter;;BP:negative regulation of transcription, DNA-templated;;CC:cytoplasm;;CC:nucleus;;MF:transcription corepressor activity;;	K08563	NR0B2, SHP	------	------
ENSDARG00000076838	apom	apolipoprotein M [Source:ZFIN;Acc:ZDB-GENE-010605-5]	GO:0005576	cellular_component;;	CC:extracellular region;;	K17308	ORM, AGP	------	------
ENSDARG00000079376	zgc:174153	zgc:174153 [Source:ZFIN;Acc:ZDB-GENE-080215-7]	GO:2001235;;GO:0051603;;GO:0006955;;GO:0006508;;GO:0005576;;GO:0005615;;GO:0008656;;GO:0004197;;GO:0008234	biological_process;;biological_process;;biological_process;;biological_process;;cellular_component;;cellular_component;;molecular_function;;molecular_function;;molecular_function;;	BP:positive regulation of apoptotic signaling pathway;;BP:proteolysis involved in cellular protein catabolic process;;BP:immune response;;BP:proteolysis;;CC:extracellular region;;CC:extracellular space;;MF:cysteine-type endopeptidase activator activity involved in apoptotic process;;MF:cysteine-type endopeptidase activity;;MF:cysteine-type peptidase activity;;	K01365	CTSL	dre04210;;dre04145;;dre04140;;dre04142	Apoptosis;;Phagosome;;Autophagy - animal;;Lysosome
ENSDARG00000039605	mat1a	methionine adenosyltransferase I, alpha [Source:ZFIN;Acc:ZDB-GENE-030131-6127]	GO:0006556;;GO:0006730;;GO:0005829;;GO:0004478;;GO:0000166;;GO:0016740;;GO:0046872;;GO:0005524	biological_process;;biological_process;;cellular_component;;molecular_function;;molecular_function;;molecular_function;;molecular_function;;molecular_function;;	BP:S-adenosylmethionine biosynthetic process;;BP:one-carbon metabolic process;;CC:cytosol;;MF:methionine adenosyltransferase activity;;MF:nucleotide binding;;MF:transferase activity;;MF:metal ion binding;;MF:ATP binding;;	K00789	metK, MAT	dre01240;;dre00270	Biosynthesis of cofactors;;Cysteine and methionine metabolism
ENSDARG00000061758	sh3pxd2ab	SH3 and PX domains 2Ab [Source:ZFIN;Acc:ZDB-GENE-101220-1]	GO:0042554;;GO:0005737;;GO:0005515;;GO:0016176	biological_process;;cellular_component;;molecular_function;;molecular_function;;	BP:superoxide anion generation;;CC:cytoplasm;;MF:protein binding;;MF:superoxide-generating NADPH oxidase activator activity;;	K08011;K24032;K17934	NCF1, P47PHOX;SH3PXD2;NOXO1, SNX28	dre04145	Phagosome
ENSDARG00000100791	tril	TLR4 interactor with leucine-rich repeats [Source:ZFIN;Acc:ZDB-GENE-131218-1]	GO:0016020;;GO:0005515	cellular_component;;molecular_function;;	CC:membrane;;MF:protein binding;;	------	------	------	------
ENSDARG00000105570	crestin	crestin [Source:ZFIN;Acc:ZDB-GENE-000208-13]	------	------	------	------	------	------	------
ENSDARG00000077403	col8a1a	collagen, type VIII, alpha 1a [Source:ZFIN;Acc:ZDB-GENE-070912-274]	GO:0048570;;GO:0014028;;GO:0060322;;GO:0030903;;GO:0030198;;GO:0005581;;GO:0005615;;GO:0005576;;GO:0062023;;GO:0030020;;GO:0005515	biological_process;;biological_process;;biological_process;;biological_process;;biological_process;;cellular_component;;cellular_component;;cellular_component;;cellular_component;;molecular_function;;molecular_function;;	BP:notochord morphogenesis;;BP:notochord formation;;BP:head development;;BP:notochord development;;BP:extracellular matrix organization;;CC:collagen trimer;;CC:extracellular space;;CC:extracellular region;;CC:collagen-containing extracellular matrix;;MF:extracellular matrix structural constituent conferring tensile strength;;MF:protein binding;;	K19479;K23455	COL10A;COL8A	------	------
ENSDARG00000104752	COLEC10	si:ch211-93i7.4 [Source:ZFIN;Acc:ZDB-GENE-141216-492]	GO:0005771;;GO:0005581;;GO:0005615	cellular_component;;cellular_component;;cellular_component;;	CC:multivesicular body;;CC:collagen trimer;;CC:extracellular space;;	K10066	COLEC11	dre04145	Phagosome
ENSDARG00000039579	cfd	complement factor D (adipsin) [Source:ZFIN;Acc:ZDB-GENE-050522-411]	GO:0007219;;GO:0006957;;GO:0006508;;GO:0005615;;GO:0004252;;GO:0016787;;GO:0008233;;GO:0008236	biological_process;;biological_process;;biological_process;;cellular_component;;molecular_function;;molecular_function;;molecular_function;;molecular_function;;	BP:Notch signaling pathway;;BP:complement activation, alternative pathway;;BP:proteolysis;;CC:extracellular space;;MF:serine-type endopeptidase activity;;MF:hydrolase activity;;MF:peptidase activity;;MF:serine-type peptidase activity;;	K01334	CFD	------	------
ENSDARG00000062662	lmod3	leiomodin 3 (fetal) [Source:NCBI gene;Acc:100149390]	GO:0007015;;GO:0006936;;GO:0030239;;GO:0048741;;GO:0030240;;GO:0051694;;GO:0005856;;GO:0031430;;GO:0030016;;GO:0005865;;GO:0003785;;GO:0005523	biological_process;;biological_process;;biological_process;;biological_process;;biological_process;;biological_process;;cellular_component;;cellular_component;;cellular_component;;cellular_component;;molecular_function;;molecular_function;;	BP:actin filament organization;;BP:muscle contraction;;BP:myofibril assembly;;BP:skeletal muscle fiber development;;BP:skeletal muscle thin filament assembly;;BP:pointed-end actin filament capping;;CC:cytoskeleton;;CC:M band;;CC:myofibril;;CC:striated muscle thin filament;;MF:actin monomer binding;;MF:tropomyosin binding;;	K10370;K22030	TMOD;LMOD	------	------
ENSDARG00000100952	wu:fj16a03	wu:fj16a03 [Source:ZFIN;Acc:ZDB-GENE-030131-7415]	------	------	------	------	------	------	------
ENSDARG00000106760	golim4a	golgi integral membrane protein 4a [Source:NCBI gene;Acc:100000956]	GO:0000139	cellular_component;;	CC:Golgi membrane;;	K23540	GOLIM4	------	------
